# Supplementary material for: How conserved are the conserved 16S-rRNA regions?
Source: PeerJ. 2017 Feb 28;5:e3036. doi: 10.7717/peerj.3036 (PMC5333541; doi:10.7717/peerj.3036)
Supplement: Supplemental Information 1 — List of all the generated iso 12mers for each primer set, as well as the list of frequencies for 12mers and the frequency of nucleotide distribution at each consensus position. [file peerj-05-3036-s001.xlsx]

## Sheet: iso 12mers list
iso 12-mer name	Sequence
01_00_000	AGAGTTTGATCC
01_00_001	AGAGTTTGATCA
01_00_002	AGAGTTTGATTC
01_00_003	AGAGTTTGATTA
01_01_000	GAGTTTGATCCT
01_01_001	GAGTTTGATCAT
01_01_002	GAGTTTGATTCT
01_01_003	GAGTTTGATTAT
01_02_000	AGTTTGATCCTG
01_02_001	AGTTTGATCATG
01_02_002	AGTTTGATTCTG
01_02_003	AGTTTGATTATG
01_03_000	GTTTGATCCTGG
01_03_001	GTTTGATCATGG
01_03_002	GTTTGATTCTGG
01_03_003	GTTTGATTATGG
01_04_000	TTTGATCCTGGC
01_04_001	TTTGATCATGGC
01_04_002	TTTGATTCTGGC
01_04_003	TTTGATTATGGC
01_05_000	TTGATCCTGGCT
01_05_001	TTGATCATGGCT
01_05_002	TTGATTCTGGCT
01_05_003	TTGATTATGGCT
01_06_000	TGATCCTGGCTC
01_06_001	TGATCATGGCTC
01_06_002	TGATTCTGGCTC
01_06_003	TGATTATGGCTC
01_07_000	GATCCTGGCTCA
01_07_001	GATCATGGCTCA
01_07_002	GATTCTGGCTCA
01_07_003	GATTATGGCTCA
01_08_000	ATCCTGGCTCAG
01_08_001	ATCATGGCTCAG
01_08_002	ATTCTGGCTCAG
01_08_003	ATTATGGCTCAG
02_00_000	ACCGGCGAACGG
02_00_001	ACCGGCGGACGG
02_00_002	ACCGGCGCACGG
02_00_003	ACCGGCGTACGG
02_00_004	ACTGGCGAACGG
02_00_005	ACTGGCGGACGG
02_00_006	ACTGGCGCACGG
02_00_007	ACTGGCGTACGG
02_00_008	AGCGGCGAACGG
02_00_009	AGCGGCGGACGG
02_00_010	AGCGGCGCACGG
02_00_011	AGCGGCGTACGG
02_00_012	AGTGGCGAACGG
02_00_013	AGTGGCGGACGG
02_00_014	AGTGGCGCACGG
02_00_015	AGTGGCGTACGG
02_01_000	CCGGCGAACGGG
02_01_001	CCGGCGGACGGG
02_01_002	CCGGCGCACGGG
02_01_003	CCGGCGTACGGG
02_01_004	CTGGCGAACGGG
02_01_005	CTGGCGGACGGG
02_01_006	CTGGCGCACGGG
02_01_007	CTGGCGTACGGG
02_01_008	GCGGCGAACGGG
02_01_009	GCGGCGGACGGG
02_01_010	GCGGCGCACGGG
02_01_011	GCGGCGTACGGG
02_01_012	GTGGCGAACGGG
02_01_013	GTGGCGGACGGG
02_01_014	GTGGCGCACGGG
02_01_015	GTGGCGTACGGG
02_02_000	CGGCGAACGGGT
02_02_001	CGGCGGACGGGT
02_02_002	CGGCGCACGGGT
02_02_003	CGGCGTACGGGT
02_02_004	TGGCGAACGGGT
02_02_005	TGGCGGACGGGT
02_02_006	TGGCGCACGGGT
02_02_007	TGGCGTACGGGT
02_03_000	GGCGAACGGGTG
02_03_001	GGCGGACGGGTG
02_03_002	GGCGCACGGGTG
02_03_003	GGCGTACGGGTG
02_04_000	GCGAACGGGTGA
02_04_001	GCGGACGGGTGA
02_04_002	GCGCACGGGTGA
02_04_003	GCGTACGGGTGA
02_05_000	CGAACGGGTGAG
02_05_001	CGGACGGGTGAG
02_05_002	CGCACGGGTGAG
02_05_003	CGTACGGGTGAG
02_06_000	GAACGGGTGAGT
02_06_001	GGACGGGTGAGT
02_06_002	GCACGGGTGAGT
02_06_003	GTACGGGTGAGT
02_07_000	AACGGGTGAGTA
02_07_001	GACGGGTGAGTA
02_07_002	CACGGGTGAGTA
02_07_003	TACGGGTGAGTA
02_08_000	ACGGGTGAGTAA
03_00_000	ACTGAGACACGG
03_00_001	ACTGAGATACGG
03_01_000	CTGAGACACGGC
03_01_001	CTGAGACACGGT
03_01_002	CTGAGATACGGC
03_01_003	CTGAGATACGGT
03_02_000	TGAGACACGGCC
03_02_001	TGAGACACGGTC
03_02_002	TGAGATACGGCC
03_02_003	TGAGATACGGTC
03_03_000	GAGACACGGCCC
03_03_001	GAGACACGGTCC
03_03_002	GAGATACGGCCC
03_03_003	GAGATACGGTCC
03_04_000	AGACACGGCCCA
03_04_001	AGACACGGTCCA
03_04_002	AGATACGGCCCA
03_04_003	AGATACGGTCCA
03_05_000	GACACGGCCCAA
03_05_001	GACACGGCCCAG
03_05_002	GACACGGTCCAA
03_05_003	GACACGGTCCAG
03_05_004	GATACGGCCCAA
03_05_005	GATACGGCCCAG
03_05_006	GATACGGTCCAA
03_05_007	GATACGGTCCAG
03_06_000	ACACGGCCCAAA
03_06_001	ACACGGCCCAGA
03_06_002	ACACGGTCCAAA
03_06_003	ACACGGTCCAGA
03_06_004	ATACGGCCCAAA
03_06_005	ATACGGCCCAGA
03_06_006	ATACGGTCCAAA
03_06_007	ATACGGTCCAGA
03_07_000	CACGGCCCAAAC
03_07_001	CACGGCCCAGAC
03_07_002	CACGGTCCAAAC
03_07_003	CACGGTCCAGAC
03_07_004	TACGGCCCAAAC
03_07_005	TACGGCCCAGAC
03_07_006	TACGGTCCAAAC
03_07_007	TACGGTCCAGAC
03_08_000	ACGGCCCAAACT
03_08_001	ACGGCCCAGACT
03_08_002	ACGGTCCAAACT
03_08_003	ACGGTCCAGACT
03_09_000	CGGCCCAAACTC
03_09_001	CGGCCCAGACTC
03_09_002	CGGTCCAAACTC
03_09_003	CGGTCCAGACTC
03_10_000	GGCCCAAACTCC
03_10_001	GGCCCAGACTCC
03_10_002	GGTCCAAACTCC
03_10_003	GGTCCAGACTCC
03_11_000	GCCCAAACTCCT
03_11_001	GCCCAGACTCCT
03_11_002	GTCCAAACTCCT
03_11_003	GTCCAGACTCCT
03_12_000	CCCAAACTCCTA
03_12_001	CCCAGACTCCTA
03_12_002	TCCAAACTCCTA
03_12_003	TCCAGACTCCTA
03_13_000	CCAAACTCCTAC
03_13_001	CCAGACTCCTAC
03_14_000	CAAACTCCTACG
03_14_001	CAGACTCCTACG
03_15_000	AAACTCCTACGG
03_15_001	AGACTCCTACGG
03_16_000	AACTCCTACGGA
03_16_001	AACTCCTACGGG
03_16_002	GACTCCTACGGA
03_16_003	GACTCCTACGGG
03_17_000	ACTCCTACGGAA
03_17_001	ACTCCTACGGAG
03_17_002	ACTCCTACGGAC
03_17_003	ACTCCTACGGAT
03_17_004	ACTCCTACGGGA
03_17_005	ACTCCTACGGGG
03_17_006	ACTCCTACGGGC
03_17_007	ACTCCTACGGGT
03_18_000	CTCCTACGGAAG
03_18_001	CTCCTACGGAGG
03_18_002	CTCCTACGGACG
03_18_003	CTCCTACGGATG
03_18_004	CTCCTACGGGAG
03_18_005	CTCCTACGGGGG
03_18_006	CTCCTACGGGCG
03_18_007	CTCCTACGGGTG
03_19_000	TCCTACGGAAGG
03_19_001	TCCTACGGAGGG
03_19_002	TCCTACGGACGG
03_19_003	TCCTACGGATGG
03_19_004	TCCTACGGGAGG
03_19_005	TCCTACGGGGGG
03_19_006	TCCTACGGGCGG
03_19_007	TCCTACGGGTGG
03_20_000	CCTACGGAAGGC
03_20_001	CCTACGGAGGGC
03_20_002	CCTACGGACGGC
03_20_003	CCTACGGATGGC
03_20_004	CCTACGGGAGGC
03_20_005	CCTACGGGGGGC
03_20_006	CCTACGGGCGGC
03_20_007	CCTACGGGTGGC
03_21_000	CTACGGAAGGCA
03_21_001	CTACGGAAGGCG
03_21_002	CTACGGAAGGCC
03_21_003	CTACGGAAGGCT
03_21_004	CTACGGAGGGCA
03_21_005	CTACGGAGGGCG
03_21_006	CTACGGAGGGCC
03_21_007	CTACGGAGGGCT
03_21_008	CTACGGACGGCA
03_21_009	CTACGGACGGCG
03_21_010	CTACGGACGGCC
03_21_011	CTACGGACGGCT
03_21_012	CTACGGATGGCA
03_21_013	CTACGGATGGCG
03_21_014	CTACGGATGGCC
03_21_015	CTACGGATGGCT
03_21_016	CTACGGGAGGCA
03_21_017	CTACGGGAGGCG
03_21_018	CTACGGGAGGCC
03_21_019	CTACGGGAGGCT
03_21_020	CTACGGGGGGCA
03_21_021	CTACGGGGGGCG
03_21_022	CTACGGGGGGCC
03_21_023	CTACGGGGGGCT
03_21_024	CTACGGGCGGCA
03_21_025	CTACGGGCGGCG
03_21_026	CTACGGGCGGCC
03_21_027	CTACGGGCGGCT
03_21_028	CTACGGGTGGCA
03_21_029	CTACGGGTGGCG
03_21_030	CTACGGGTGGCC
03_21_031	CTACGGGTGGCT
03_22_000	TACGGAAGGCAG
03_22_001	TACGGAAGGCGG
03_22_002	TACGGAAGGCCG
03_22_003	TACGGAAGGCTG
03_22_004	TACGGAGGGCAG
03_22_005	TACGGAGGGCGG
03_22_006	TACGGAGGGCCG
03_22_007	TACGGAGGGCTG
03_22_008	TACGGACGGCAG
03_22_009	TACGGACGGCGG
03_22_010	TACGGACGGCCG
03_22_011	TACGGACGGCTG
03_22_012	TACGGATGGCAG
03_22_013	TACGGATGGCGG
03_22_014	TACGGATGGCCG
03_22_015	TACGGATGGCTG
03_22_016	TACGGGAGGCAG
03_22_017	TACGGGAGGCGG
03_22_018	TACGGGAGGCCG
03_22_019	TACGGGAGGCTG
03_22_020	TACGGGGGGCAG
03_22_021	TACGGGGGGCGG
03_22_022	TACGGGGGGCCG
03_22_023	TACGGGGGGCTG
03_22_024	TACGGGCGGCAG
03_22_025	TACGGGCGGCGG
03_22_026	TACGGGCGGCCG
03_22_027	TACGGGCGGCTG
03_22_028	TACGGGTGGCAG
03_22_029	TACGGGTGGCGG
03_22_030	TACGGGTGGCCG
03_22_031	TACGGGTGGCTG
03_23_000	ACGGAAGGCAGC
03_23_001	ACGGAAGGCGGC
03_23_002	ACGGAAGGCCGC
03_23_003	ACGGAAGGCTGC
03_23_004	ACGGAGGGCAGC
03_23_005	ACGGAGGGCGGC
03_23_006	ACGGAGGGCCGC
03_23_007	ACGGAGGGCTGC
03_23_008	ACGGACGGCAGC
03_23_009	ACGGACGGCGGC
03_23_010	ACGGACGGCCGC
03_23_011	ACGGACGGCTGC
03_23_012	ACGGATGGCAGC
03_23_013	ACGGATGGCGGC
03_23_014	ACGGATGGCCGC
03_23_015	ACGGATGGCTGC
03_23_016	ACGGGAGGCAGC
03_23_017	ACGGGAGGCGGC
03_23_018	ACGGGAGGCCGC
03_23_019	ACGGGAGGCTGC
03_23_020	ACGGGGGGCAGC
03_23_021	ACGGGGGGCGGC
03_23_022	ACGGGGGGCCGC
03_23_023	ACGGGGGGCTGC
03_23_024	ACGGGCGGCAGC
03_23_025	ACGGGCGGCGGC
03_23_026	ACGGGCGGCCGC
03_23_027	ACGGGCGGCTGC
03_23_028	ACGGGTGGCAGC
03_23_029	ACGGGTGGCGGC
03_23_030	ACGGGTGGCCGC
03_23_031	ACGGGTGGCTGC
03_24_000	CGGAAGGCAGCA
03_24_001	CGGAAGGCGGCA
03_24_002	CGGAAGGCCGCA
03_24_003	CGGAAGGCTGCA
03_24_004	CGGAGGGCAGCA
03_24_005	CGGAGGGCGGCA
03_24_006	CGGAGGGCCGCA
03_24_007	CGGAGGGCTGCA
03_24_008	CGGACGGCAGCA
03_24_009	CGGACGGCGGCA
03_24_010	CGGACGGCCGCA
03_24_011	CGGACGGCTGCA
03_24_012	CGGATGGCAGCA
03_24_013	CGGATGGCGGCA
03_24_014	CGGATGGCCGCA
03_24_015	CGGATGGCTGCA	CGGRNGGCNGCA
03_24_016	CGGGAGGCAGCA	ACTGAGAYACGGYCCARACTCCTACGGRNGGCNGCAGTRRGGAA
03_24_017	CGGGAGGCGGCA
03_24_018	CGGGAGGCCGCA
03_24_019	CGGGAGGCTGCA
03_24_020	CGGGGGGCAGCA
03_24_021	CGGGGGGCGGCA
03_24_022	CGGGGGGCCGCA
03_24_023	CGGGGGGCTGCA
03_24_024	CGGGCGGCAGCA
03_24_025	CGGGCGGCGGCA
03_24_026	CGGGCGGCCGCA
03_24_027	CGGGCGGCTGCA
03_24_028	CGGGTGGCAGCA
03_24_029	CGGGTGGCGGCA
03_24_030	CGGGTGGCCGCA
03_24_031	CGGGTGGCTGCA
03_25_000	GGAAGGCAGCAG
03_25_001	GGAAGGCGGCAG
03_25_002	GGAAGGCCGCAG
03_25_003	GGAAGGCTGCAG
03_25_004	GGAGGGCAGCAG
03_25_005	GGAGGGCGGCAG
03_25_006	GGAGGGCCGCAG
03_25_007	GGAGGGCTGCAG
03_25_008	GGACGGCAGCAG
03_25_009	GGACGGCGGCAG
03_25_010	GGACGGCCGCAG
03_25_011	GGACGGCTGCAG
03_25_012	GGATGGCAGCAG
03_25_013	GGATGGCGGCAG
03_25_014	GGATGGCCGCAG
03_25_015	GGATGGCTGCAG
03_25_016	GGGAGGCAGCAG
03_25_017	GGGAGGCGGCAG
03_25_018	GGGAGGCCGCAG
03_25_019	GGGAGGCTGCAG
03_25_020	GGGGGGCAGCAG
03_25_021	GGGGGGCGGCAG
03_25_022	GGGGGGCCGCAG
03_25_023	GGGGGGCTGCAG
03_25_024	GGGCGGCAGCAG
03_25_025	GGGCGGCGGCAG
03_25_026	GGGCGGCCGCAG
03_25_027	GGGCGGCTGCAG
03_25_028	GGGTGGCAGCAG
03_25_029	GGGTGGCGGCAG
03_25_030	GGGTGGCCGCAG
03_25_031	GGGTGGCTGCAG
03_26_000	GAAGGCAGCAGT
03_26_001	GAAGGCGGCAGT
03_26_002	GAAGGCCGCAGT
03_26_003	GAAGGCTGCAGT
03_26_004	GAGGGCAGCAGT
03_26_005	GAGGGCGGCAGT
03_26_006	GAGGGCCGCAGT
03_26_007	GAGGGCTGCAGT
03_26_008	GACGGCAGCAGT
03_26_009	GACGGCGGCAGT
03_26_010	GACGGCCGCAGT
03_26_011	GACGGCTGCAGT
03_26_012	GATGGCAGCAGT
03_26_013	GATGGCGGCAGT
03_26_014	GATGGCCGCAGT
03_26_015	GATGGCTGCAGT
03_26_016	GGAGGCAGCAGT
03_26_017	GGAGGCGGCAGT
03_26_018	GGAGGCCGCAGT
03_26_019	GGAGGCTGCAGT
03_26_020	GGGGGCAGCAGT
03_26_021	GGGGGCGGCAGT
03_26_022	GGGGGCCGCAGT
03_26_023	GGGGGCTGCAGT
03_26_024	GGCGGCAGCAGT
03_26_025	GGCGGCGGCAGT
03_26_026	GGCGGCCGCAGT
03_26_027	GGCGGCTGCAGT
03_26_028	GGTGGCAGCAGT
03_26_029	GGTGGCGGCAGT
03_26_030	GGTGGCCGCAGT
03_26_031	GGTGGCTGCAGT
03_27_000	AAGGCAGCAGTA
03_27_001	AAGGCAGCAGTG
03_27_002	AAGGCGGCAGTA
03_27_003	AAGGCGGCAGTG
03_27_004	AAGGCCGCAGTA
03_27_005	AAGGCCGCAGTG
03_27_006	AAGGCTGCAGTA
03_27_007	AAGGCTGCAGTG
03_27_008	AGGGCAGCAGTA
03_27_009	AGGGCAGCAGTG
03_27_010	AGGGCGGCAGTA
03_27_011	AGGGCGGCAGTG
03_27_012	AGGGCCGCAGTA
03_27_013	AGGGCCGCAGTG
03_27_014	AGGGCTGCAGTA
03_27_015	AGGGCTGCAGTG
03_27_016	ACGGCAGCAGTA
03_27_017	ACGGCAGCAGTG
03_27_018	ACGGCGGCAGTA
03_27_019	ACGGCGGCAGTG
03_27_020	ACGGCCGCAGTA
03_27_021	ACGGCCGCAGTG
03_27_022	ACGGCTGCAGTA
03_27_023	ACGGCTGCAGTG
03_27_024	ATGGCAGCAGTA
03_27_025	ATGGCAGCAGTG
03_27_026	ATGGCGGCAGTA
03_27_027	ATGGCGGCAGTG
03_27_028	ATGGCCGCAGTA
03_27_029	ATGGCCGCAGTG
03_27_030	ATGGCTGCAGTA
03_27_031	ATGGCTGCAGTG
03_27_032	GAGGCAGCAGTA
03_27_033	GAGGCAGCAGTG
03_27_034	GAGGCGGCAGTA
03_27_035	GAGGCGGCAGTG
03_27_036	GAGGCCGCAGTA
03_27_037	GAGGCCGCAGTG
03_27_038	GAGGCTGCAGTA
03_27_039	GAGGCTGCAGTG
03_27_040	GGGGCAGCAGTA
03_27_041	GGGGCAGCAGTG
03_27_042	GGGGCGGCAGTA
03_27_043	GGGGCGGCAGTG
03_27_044	GGGGCCGCAGTA
03_27_045	GGGGCCGCAGTG
03_27_046	GGGGCTGCAGTA
03_27_047	GGGGCTGCAGTG
03_27_048	GCGGCAGCAGTA
03_27_049	GCGGCAGCAGTG
03_27_050	GCGGCGGCAGTA
03_27_051	GCGGCGGCAGTG
03_27_052	GCGGCCGCAGTA
03_27_053	GCGGCCGCAGTG
03_27_054	GCGGCTGCAGTA
03_27_055	GCGGCTGCAGTG
03_27_056	GTGGCAGCAGTA
03_27_057	GTGGCAGCAGTG
03_27_058	GTGGCGGCAGTA
03_27_059	GTGGCGGCAGTG
03_27_060	GTGGCCGCAGTA
03_27_061	GTGGCCGCAGTG
03_27_062	GTGGCTGCAGTA
03_27_063	GTGGCTGCAGTG
03_28_000	AGGCAGCAGTAA
03_28_001	AGGCAGCAGTAG
03_28_002	AGGCAGCAGTGA
03_28_003	AGGCAGCAGTGG
03_28_004	AGGCGGCAGTAA
03_28_005	AGGCGGCAGTAG
03_28_006	AGGCGGCAGTGA
03_28_007	AGGCGGCAGTGG
03_28_008	AGGCCGCAGTAA
03_28_009	AGGCCGCAGTAG
03_28_010	AGGCCGCAGTGA
03_28_011	AGGCCGCAGTGG
03_28_012	AGGCTGCAGTAA
03_28_013	AGGCTGCAGTAG
03_28_014	AGGCTGCAGTGA
03_28_015	AGGCTGCAGTGG
03_28_016	GGGCAGCAGTAA
03_28_017	GGGCAGCAGTAG
03_28_018	GGGCAGCAGTGA
03_28_019	GGGCAGCAGTGG
03_28_020	GGGCGGCAGTAA
03_28_021	GGGCGGCAGTAG
03_28_022	GGGCGGCAGTGA
03_28_023	GGGCGGCAGTGG
03_28_024	GGGCCGCAGTAA
03_28_025	GGGCCGCAGTAG
03_28_026	GGGCCGCAGTGA
03_28_027	GGGCCGCAGTGG
03_28_028	GGGCTGCAGTAA
03_28_029	GGGCTGCAGTAG
03_28_030	GGGCTGCAGTGA
03_28_031	GGGCTGCAGTGG
03_28_032	CGGCAGCAGTAA
03_28_033	CGGCAGCAGTAG
03_28_034	CGGCAGCAGTGA
03_28_035	CGGCAGCAGTGG
03_28_036	CGGCGGCAGTAA
03_28_037	CGGCGGCAGTAG
03_28_038	CGGCGGCAGTGA
03_28_039	CGGCGGCAGTGG
03_28_040	CGGCCGCAGTAA
03_28_041	CGGCCGCAGTAG
03_28_042	CGGCCGCAGTGA
03_28_043	CGGCCGCAGTGG
03_28_044	CGGCTGCAGTAA
03_28_045	CGGCTGCAGTAG
03_28_046	CGGCTGCAGTGA
03_28_047	CGGCTGCAGTGG
03_28_048	TGGCAGCAGTAA
03_28_049	TGGCAGCAGTAG
03_28_050	TGGCAGCAGTGA
03_28_051	TGGCAGCAGTGG
03_28_052	TGGCGGCAGTAA
03_28_053	TGGCGGCAGTAG
03_28_054	TGGCGGCAGTGA
03_28_055	TGGCGGCAGTGG
03_28_056	TGGCCGCAGTAA
03_28_057	TGGCCGCAGTAG
03_28_058	TGGCCGCAGTGA
03_28_059	TGGCCGCAGTGG
03_28_060	TGGCTGCAGTAA
03_28_061	TGGCTGCAGTAG
03_28_062	TGGCTGCAGTGA
03_28_063	TGGCTGCAGTGG
03_29_000	GGCAGCAGTAAG
03_29_001	GGCAGCAGTAGG
03_29_002	GGCAGCAGTGAG
03_29_003	GGCAGCAGTGGG
03_29_004	GGCGGCAGTAAG
03_29_005	GGCGGCAGTAGG
03_29_006	GGCGGCAGTGAG
03_29_007	GGCGGCAGTGGG
03_29_008	GGCCGCAGTAAG
03_29_009	GGCCGCAGTAGG
03_29_010	GGCCGCAGTGAG
03_29_011	GGCCGCAGTGGG
03_29_012	GGCTGCAGTAAG
03_29_013	GGCTGCAGTAGG
03_29_014	GGCTGCAGTGAG
03_29_015	GGCTGCAGTGGG
03_30_000	GCAGCAGTAAGG
03_30_001	GCAGCAGTAGGG
03_30_002	GCAGCAGTGAGG
03_30_003	GCAGCAGTGGGG
03_30_004	GCGGCAGTAAGG
03_30_005	GCGGCAGTAGGG
03_30_006	GCGGCAGTGAGG
03_30_007	GCGGCAGTGGGG
03_30_008	GCCGCAGTAAGG
03_30_009	GCCGCAGTAGGG
03_30_010	GCCGCAGTGAGG
03_30_011	GCCGCAGTGGGG
03_30_012	GCTGCAGTAAGG
03_30_013	GCTGCAGTAGGG
03_30_014	GCTGCAGTGAGG
03_30_015	GCTGCAGTGGGG
03_31_000	CAGCAGTAAGGA
03_31_001	CAGCAGTAGGGA
03_31_002	CAGCAGTGAGGA
03_31_003	CAGCAGTGGGGA
03_31_004	CGGCAGTAAGGA
03_31_005	CGGCAGTAGGGA
03_31_006	CGGCAGTGAGGA
03_31_007	CGGCAGTGGGGA
03_31_008	CCGCAGTAAGGA
03_31_009	CCGCAGTAGGGA
03_31_010	CCGCAGTGAGGA
03_31_011	CCGCAGTGGGGA
03_31_012	CTGCAGTAAGGA
03_31_013	CTGCAGTAGGGA
03_31_014	CTGCAGTGAGGA
03_31_015	CTGCAGTGGGGA
03_32_000	AGCAGTAAGGAA
03_32_001	AGCAGTAGGGAA
03_32_002	AGCAGTGAGGAA
03_32_003	AGCAGTGGGGAA
03_32_004	GGCAGTAAGGAA
03_32_005	GGCAGTAGGGAA
03_32_006	GGCAGTGAGGAA
03_32_007	GGCAGTGGGGAA
03_32_008	CGCAGTAAGGAA
03_32_009	CGCAGTAGGGAA
03_32_010	CGCAGTGAGGAA
03_32_011	CGCAGTGGGGAA
03_32_012	TGCAGTAAGGAA
03_32_013	TGCAGTAGGGAA
03_32_014	TGCAGTGAGGAA
03_32_015	TGCAGTGGGGAA
04_00_000	GGCTAACTACGT
04_00_001	GGCTAACTCCGT
04_00_002	GGCTAACTTCGT
04_01_000	GCTAACTACGTG
04_01_001	GCTAACTCCGTG
04_01_002	GCTAACTTCGTG
04_02_000	CTAACTACGTGA
04_02_001	CTAACTACGTGG
04_02_002	CTAACTACGTGC
04_02_003	CTAACTACGTGT
04_02_004	CTAACTCCGTGA
04_02_005	CTAACTCCGTGG
04_02_006	CTAACTCCGTGC
04_02_007	CTAACTCCGTGT
04_02_008	CTAACTTCGTGA
04_02_009	CTAACTTCGTGG
04_02_010	CTAACTTCGTGC
04_02_011	CTAACTTCGTGT
04_03_000	TAACTACGTGAC
04_03_001	TAACTACGTGGC
04_03_002	TAACTACGTGCC
04_03_003	TAACTACGTGTC
04_03_004	TAACTCCGTGAC
04_03_005	TAACTCCGTGGC
04_03_006	TAACTCCGTGCC
04_03_007	TAACTCCGTGTC
04_03_008	TAACTTCGTGAC
04_03_009	TAACTTCGTGGC
04_03_010	TAACTTCGTGCC
04_03_011	TAACTTCGTGTC
04_04_000	AACTACGTGACA
04_04_001	AACTACGTGACC
04_04_002	AACTACGTGACG
04_04_003	AACTACGTGGCA
04_04_004	AACTACGTGGCC
04_04_005	AACTACGTGGCG
04_04_006	AACTACGTGCCA
04_04_007	AACTACGTGCCC
04_04_008	AACTACGTGCCG
04_04_009	AACTACGTGTCA
04_04_010	AACTACGTGTCC
04_04_011	AACTACGTGTCG
04_04_012	AACTCCGTGACA
04_04_013	AACTCCGTGACC
04_04_014	AACTCCGTGACG
04_04_015	AACTCCGTGGCA
04_04_016	AACTCCGTGGCC
04_04_017	AACTCCGTGGCG
04_04_018	AACTCCGTGCCA
04_04_019	AACTCCGTGCCC
04_04_020	AACTCCGTGCCG
04_04_021	AACTCCGTGTCA
04_04_022	AACTCCGTGTCC
04_04_023	AACTCCGTGTCG
04_04_024	AACTTCGTGACA
04_04_025	AACTTCGTGACC
04_04_026	AACTTCGTGACG
04_04_027	AACTTCGTGGCA
04_04_028	AACTTCGTGGCC
04_04_029	AACTTCGTGGCG
04_04_030	AACTTCGTGCCA
04_04_031	AACTTCGTGCCC
04_04_032	AACTTCGTGCCG
04_04_033	AACTTCGTGTCA
04_04_034	AACTTCGTGTCC
04_04_035	AACTTCGTGTCG
04_05_000	ACTACGTGACAG
04_05_001	ACTACGTGACCG
04_05_002	ACTACGTGACGG
04_05_003	ACTACGTGGCAG
04_05_004	ACTACGTGGCCG
04_05_005	ACTACGTGGCGG
04_05_006	ACTACGTGCCAG
04_05_007	ACTACGTGCCCG
04_05_008	ACTACGTGCCGG
04_05_009	ACTACGTGTCAG
04_05_010	ACTACGTGTCCG
04_05_011	ACTACGTGTCGG
04_05_012	ACTCCGTGACAG
04_05_013	ACTCCGTGACCG
04_05_014	ACTCCGTGACGG
04_05_015	ACTCCGTGGCAG
04_05_016	ACTCCGTGGCCG
04_05_017	ACTCCGTGGCGG
04_05_018	ACTCCGTGCCAG
04_05_019	ACTCCGTGCCCG
04_05_020	ACTCCGTGCCGG
04_05_021	ACTCCGTGTCAG
04_05_022	ACTCCGTGTCCG
04_05_023	ACTCCGTGTCGG
04_05_024	ACTTCGTGACAG
04_05_025	ACTTCGTGACCG
04_05_026	ACTTCGTGACGG
04_05_027	ACTTCGTGGCAG
04_05_028	ACTTCGTGGCCG
04_05_029	ACTTCGTGGCGG
04_05_030	ACTTCGTGCCAG
04_05_031	ACTTCGTGCCCG
04_05_032	ACTTCGTGCCGG
04_05_033	ACTTCGTGTCAG
04_05_034	ACTTCGTGTCCG
04_05_035	ACTTCGTGTCGG
04_06_000	CTACGTGACAGC
04_06_001	CTACGTGACCGC
04_06_002	CTACGTGACGGC
04_06_003	CTACGTGGCAGC
04_06_004	CTACGTGGCCGC
04_06_005	CTACGTGGCGGC
04_06_006	CTACGTGCCAGC
04_06_007	CTACGTGCCCGC
04_06_008	CTACGTGCCGGC
04_06_009	CTACGTGTCAGC
04_06_010	CTACGTGTCCGC
04_06_011	CTACGTGTCGGC
04_06_012	CTCCGTGACAGC
04_06_013	CTCCGTGACCGC
04_06_014	CTCCGTGACGGC
04_06_015	CTCCGTGGCAGC
04_06_016	CTCCGTGGCCGC
04_06_017	CTCCGTGGCGGC
04_06_018	CTCCGTGCCAGC
04_06_019	CTCCGTGCCCGC
04_06_020	CTCCGTGCCGGC
04_06_021	CTCCGTGTCAGC
04_06_022	CTCCGTGTCCGC
04_06_023	CTCCGTGTCGGC
04_06_024	CTTCGTGACAGC
04_06_025	CTTCGTGACCGC
04_06_026	CTTCGTGACGGC
04_06_027	CTTCGTGGCAGC
04_06_028	CTTCGTGGCCGC
04_06_029	CTTCGTGGCGGC
04_06_030	CTTCGTGCCAGC
04_06_031	CTTCGTGCCCGC
04_06_032	CTTCGTGCCGGC
04_06_033	CTTCGTGTCAGC
04_06_034	CTTCGTGTCCGC
04_06_035	CTTCGTGTCGGC
04_07_000	TACGTGACAGCA
04_07_001	TACGTGACAGCG
04_07_002	TACGTGACAGCC
04_07_003	TACGTGACAGCT
04_07_004	TACGTGACCGCA
04_07_005	TACGTGACCGCG
04_07_006	TACGTGACCGCC
04_07_007	TACGTGACCGCT
04_07_008	TACGTGACGGCA
04_07_009	TACGTGACGGCG
04_07_010	TACGTGACGGCC
04_07_011	TACGTGACGGCT
04_07_012	TACGTGGCAGCA
04_07_013	TACGTGGCAGCG
04_07_014	TACGTGGCAGCC
04_07_015	TACGTGGCAGCT
04_07_016	TACGTGGCCGCA
04_07_017	TACGTGGCCGCG
04_07_018	TACGTGGCCGCC
04_07_019	TACGTGGCCGCT
04_07_020	TACGTGGCGGCA
04_07_021	TACGTGGCGGCG
04_07_022	TACGTGGCGGCC
04_07_023	TACGTGGCGGCT
04_07_024	TACGTGCCAGCA
04_07_025	TACGTGCCAGCG
04_07_026	TACGTGCCAGCC
04_07_027	TACGTGCCAGCT
04_07_028	TACGTGCCCGCA
04_07_029	TACGTGCCCGCG
04_07_030	TACGTGCCCGCC
04_07_031	TACGTGCCCGCT
04_07_032	TACGTGCCGGCA
04_07_033	TACGTGCCGGCG
04_07_034	TACGTGCCGGCC
04_07_035	TACGTGCCGGCT
04_07_036	TACGTGTCAGCA
04_07_037	TACGTGTCAGCG
04_07_038	TACGTGTCAGCC
04_07_039	TACGTGTCAGCT
04_07_040	TACGTGTCCGCA
04_07_041	TACGTGTCCGCG
04_07_042	TACGTGTCCGCC
04_07_043	TACGTGTCCGCT
04_07_044	TACGTGTCGGCA
04_07_045	TACGTGTCGGCG
04_07_046	TACGTGTCGGCC
04_07_047	TACGTGTCGGCT
04_07_048	TCCGTGACAGCA
04_07_049	TCCGTGACAGCG
04_07_050	TCCGTGACAGCC
04_07_051	TCCGTGACAGCT
04_07_052	TCCGTGACCGCA
04_07_053	TCCGTGACCGCG
04_07_054	TCCGTGACCGCC
04_07_055	TCCGTGACCGCT
04_07_056	TCCGTGACGGCA
04_07_057	TCCGTGACGGCG
04_07_058	TCCGTGACGGCC
04_07_059	TCCGTGACGGCT
04_07_060	TCCGTGGCAGCA
04_07_061	TCCGTGGCAGCG
04_07_062	TCCGTGGCAGCC
04_07_063	TCCGTGGCAGCT
04_07_064	TCCGTGGCCGCA
04_07_065	TCCGTGGCCGCG
04_07_066	TCCGTGGCCGCC
04_07_067	TCCGTGGCCGCT
04_07_068	TCCGTGGCGGCA
04_07_069	TCCGTGGCGGCG
04_07_070	TCCGTGGCGGCC
04_07_071	TCCGTGGCGGCT
04_07_072	TCCGTGCCAGCA
04_07_073	TCCGTGCCAGCG
04_07_074	TCCGTGCCAGCC
04_07_075	TCCGTGCCAGCT
04_07_076	TCCGTGCCCGCA
04_07_077	TCCGTGCCCGCG
04_07_078	TCCGTGCCCGCC
04_07_079	TCCGTGCCCGCT
04_07_080	TCCGTGCCGGCA
04_07_081	TCCGTGCCGGCG
04_07_082	TCCGTGCCGGCC
04_07_083	TCCGTGCCGGCT
04_07_084	TCCGTGTCAGCA
04_07_085	TCCGTGTCAGCG
04_07_086	TCCGTGTCAGCC
04_07_087	TCCGTGTCAGCT
04_07_088	TCCGTGTCCGCA
04_07_089	TCCGTGTCCGCG
04_07_090	TCCGTGTCCGCC
04_07_091	TCCGTGTCCGCT
04_07_092	TCCGTGTCGGCA
04_07_093	TCCGTGTCGGCG
04_07_094	TCCGTGTCGGCC
04_07_095	TCCGTGTCGGCT
04_07_096	TTCGTGACAGCA
04_07_097	TTCGTGACAGCG
04_07_098	TTCGTGACAGCC
04_07_099	TTCGTGACAGCT
04_07_100	TTCGTGACCGCA
04_07_101	TTCGTGACCGCG
04_07_102	TTCGTGACCGCC
04_07_103	TTCGTGACCGCT
04_07_104	TTCGTGACGGCA
04_07_105	TTCGTGACGGCG
04_07_106	TTCGTGACGGCC
04_07_107	TTCGTGACGGCT
04_07_108	TTCGTGGCAGCA
04_07_109	TTCGTGGCAGCG
04_07_110	TTCGTGGCAGCC
04_07_111	TTCGTGGCAGCT
04_07_112	TTCGTGGCCGCA
04_07_113	TTCGTGGCCGCG
04_07_114	TTCGTGGCCGCC
04_07_115	TTCGTGGCCGCT
04_07_116	TTCGTGGCGGCA
04_07_117	TTCGTGGCGGCG
04_07_118	TTCGTGGCGGCC
04_07_119	TTCGTGGCGGCT
04_07_120	TTCGTGCCAGCA
04_07_121	TTCGTGCCAGCG
04_07_122	TTCGTGCCAGCC
04_07_123	TTCGTGCCAGCT
04_07_124	TTCGTGCCCGCA
04_07_125	TTCGTGCCCGCG
04_07_126	TTCGTGCCCGCC
04_07_127	TTCGTGCCCGCT
04_07_128	TTCGTGCCGGCA
04_07_129	TTCGTGCCGGCG
04_07_130	TTCGTGCCGGCC
04_07_131	TTCGTGCCGGCT
04_07_132	TTCGTGTCAGCA
04_07_133	TTCGTGTCAGCG
04_07_134	TTCGTGTCAGCC
04_07_135	TTCGTGTCAGCT
04_07_136	TTCGTGTCCGCA
04_07_137	TTCGTGTCCGCG
04_07_138	TTCGTGTCCGCC
04_07_139	TTCGTGTCCGCT
04_07_140	TTCGTGTCGGCA
04_07_141	TTCGTGTCGGCG
04_07_142	TTCGTGTCGGCC
04_07_143	TTCGTGTCGGCT
04_08_000	ACGTGACAGCAG
04_08_001	ACGTGACAGCGG
04_08_002	ACGTGACAGCCG
04_08_003	ACGTGACAGCTG
04_08_004	ACGTGACCGCAG
04_08_005	ACGTGACCGCGG
04_08_006	ACGTGACCGCCG
04_08_007	ACGTGACCGCTG
04_08_008	ACGTGACGGCAG
04_08_009	ACGTGACGGCGG
04_08_010	ACGTGACGGCCG
04_08_011	ACGTGACGGCTG
04_08_012	ACGTGGCAGCAG
04_08_013	ACGTGGCAGCGG
04_08_014	ACGTGGCAGCCG
04_08_015	ACGTGGCAGCTG
04_08_016	ACGTGGCCGCAG
04_08_017	ACGTGGCCGCGG
04_08_018	ACGTGGCCGCCG
04_08_019	ACGTGGCCGCTG
04_08_020	ACGTGGCGGCAG
04_08_021	ACGTGGCGGCGG
04_08_022	ACGTGGCGGCCG
04_08_023	ACGTGGCGGCTG
04_08_024	ACGTGCCAGCAG
04_08_025	ACGTGCCAGCGG
04_08_026	ACGTGCCAGCCG
04_08_027	ACGTGCCAGCTG
04_08_028	ACGTGCCCGCAG
04_08_029	ACGTGCCCGCGG
04_08_030	ACGTGCCCGCCG
04_08_031	ACGTGCCCGCTG
04_08_032	ACGTGCCGGCAG
04_08_033	ACGTGCCGGCGG
04_08_034	ACGTGCCGGCCG
04_08_035	ACGTGCCGGCTG
04_08_036	ACGTGTCAGCAG
04_08_037	ACGTGTCAGCGG
04_08_038	ACGTGTCAGCCG
04_08_039	ACGTGTCAGCTG
04_08_040	ACGTGTCCGCAG
04_08_041	ACGTGTCCGCGG
04_08_042	ACGTGTCCGCCG
04_08_043	ACGTGTCCGCTG
04_08_044	ACGTGTCGGCAG
04_08_045	ACGTGTCGGCGG
04_08_046	ACGTGTCGGCCG
04_08_047	ACGTGTCGGCTG
04_08_048	CCGTGACAGCAG
04_08_049	CCGTGACAGCGG
04_08_050	CCGTGACAGCCG
04_08_051	CCGTGACAGCTG
04_08_052	CCGTGACCGCAG
04_08_053	CCGTGACCGCGG
04_08_054	CCGTGACCGCCG
04_08_055	CCGTGACCGCTG
04_08_056	CCGTGACGGCAG
04_08_057	CCGTGACGGCGG
04_08_058	CCGTGACGGCCG
04_08_059	CCGTGACGGCTG
04_08_060	CCGTGGCAGCAG
04_08_061	CCGTGGCAGCGG
04_08_062	CCGTGGCAGCCG
04_08_063	CCGTGGCAGCTG
04_08_064	CCGTGGCCGCAG
04_08_065	CCGTGGCCGCGG
04_08_066	CCGTGGCCGCCG
04_08_067	CCGTGGCCGCTG
04_08_068	CCGTGGCGGCAG
04_08_069	CCGTGGCGGCGG
04_08_070	CCGTGGCGGCCG
04_08_071	CCGTGGCGGCTG
04_08_072	CCGTGCCAGCAG
04_08_073	CCGTGCCAGCGG
04_08_074	CCGTGCCAGCCG
04_08_075	CCGTGCCAGCTG
04_08_076	CCGTGCCCGCAG
04_08_077	CCGTGCCCGCGG
04_08_078	CCGTGCCCGCCG
04_08_079	CCGTGCCCGCTG
04_08_080	CCGTGCCGGCAG
04_08_081	CCGTGCCGGCGG
04_08_082	CCGTGCCGGCCG
04_08_083	CCGTGCCGGCTG
04_08_084	CCGTGTCAGCAG
04_08_085	CCGTGTCAGCGG
04_08_086	CCGTGTCAGCCG
04_08_087	CCGTGTCAGCTG
04_08_088	CCGTGTCCGCAG
04_08_089	CCGTGTCCGCGG
04_08_090	CCGTGTCCGCCG
04_08_091	CCGTGTCCGCTG
04_08_092	CCGTGTCGGCAG
04_08_093	CCGTGTCGGCGG
04_08_094	CCGTGTCGGCCG
04_08_095	CCGTGTCGGCTG
04_08_096	TCGTGACAGCAG
04_08_097	TCGTGACAGCGG
04_08_098	TCGTGACAGCCG
04_08_099	TCGTGACAGCTG
04_08_100	TCGTGACCGCAG
04_08_101	TCGTGACCGCGG
04_08_102	TCGTGACCGCCG
04_08_103	TCGTGACCGCTG
04_08_104	TCGTGACGGCAG
04_08_105	TCGTGACGGCGG
04_08_106	TCGTGACGGCCG
04_08_107	TCGTGACGGCTG
04_08_108	TCGTGGCAGCAG
04_08_109	TCGTGGCAGCGG
04_08_110	TCGTGGCAGCCG
04_08_111	TCGTGGCAGCTG
04_08_112	TCGTGGCCGCAG
04_08_113	TCGTGGCCGCGG
04_08_114	TCGTGGCCGCCG
04_08_115	TCGTGGCCGCTG
04_08_116	TCGTGGCGGCAG
04_08_117	TCGTGGCGGCGG
04_08_118	TCGTGGCGGCCG
04_08_119	TCGTGGCGGCTG
04_08_120	TCGTGCCAGCAG
04_08_121	TCGTGCCAGCGG
04_08_122	TCGTGCCAGCCG
04_08_123	TCGTGCCAGCTG
04_08_124	TCGTGCCCGCAG
04_08_125	TCGTGCCCGCGG
04_08_126	TCGTGCCCGCCG
04_08_127	TCGTGCCCGCTG
04_08_128	TCGTGCCGGCAG
04_08_129	TCGTGCCGGCGG
04_08_130	TCGTGCCGGCCG
04_08_131	TCGTGCCGGCTG
04_08_132	TCGTGTCAGCAG
04_08_133	TCGTGTCAGCGG
04_08_134	TCGTGTCAGCCG
04_08_135	TCGTGTCAGCTG
04_08_136	TCGTGTCCGCAG
04_08_137	TCGTGTCCGCGG
04_08_138	TCGTGTCCGCCG
04_08_139	TCGTGTCCGCTG
04_08_140	TCGTGTCGGCAG
04_08_141	TCGTGTCGGCGG
04_08_142	TCGTGTCGGCCG
04_08_143	TCGTGTCGGCTG
04_09_000	CGTGACAGCAGC
04_09_001	CGTGACAGCGGC
04_09_002	CGTGACAGCCGC
04_09_003	CGTGACAGCTGC
04_09_004	CGTGACCGCAGC
04_09_005	CGTGACCGCGGC
04_09_006	CGTGACCGCCGC
04_09_007	CGTGACCGCTGC
04_09_008	CGTGACGGCAGC
04_09_009	CGTGACGGCGGC
04_09_010	CGTGACGGCCGC
04_09_011	CGTGACGGCTGC
04_09_012	CGTGGCAGCAGC
04_09_013	CGTGGCAGCGGC
04_09_014	CGTGGCAGCCGC
04_09_015	CGTGGCAGCTGC
04_09_016	CGTGGCCGCAGC
04_09_017	CGTGGCCGCGGC
04_09_018	CGTGGCCGCCGC
04_09_019	CGTGGCCGCTGC
04_09_020	CGTGGCGGCAGC
04_09_021	CGTGGCGGCGGC
04_09_022	CGTGGCGGCCGC
04_09_023	CGTGGCGGCTGC
04_09_024	CGTGCCAGCAGC
04_09_025	CGTGCCAGCGGC
04_09_026	CGTGCCAGCCGC
04_09_027	CGTGCCAGCTGC
04_09_028	CGTGCCCGCAGC
04_09_029	CGTGCCCGCGGC
04_09_030	CGTGCCCGCCGC
04_09_031	CGTGCCCGCTGC
04_09_032	CGTGCCGGCAGC
04_09_033	CGTGCCGGCGGC
04_09_034	CGTGCCGGCCGC
04_09_035	CGTGCCGGCTGC
04_09_036	CGTGTCAGCAGC
04_09_037	CGTGTCAGCGGC
04_09_038	CGTGTCAGCCGC
04_09_039	CGTGTCAGCTGC
04_09_040	CGTGTCCGCAGC
04_09_041	CGTGTCCGCGGC
04_09_042	CGTGTCCGCCGC
04_09_043	CGTGTCCGCTGC
04_09_044	CGTGTCGGCAGC
04_09_045	CGTGTCGGCGGC
04_09_046	CGTGTCGGCCGC
04_09_047	CGTGTCGGCTGC
04_10_000	GTGACAGCAGCC
04_10_001	GTGACAGCAGCT
04_10_002	GTGACAGCGGCC
04_10_003	GTGACAGCGGCT
04_10_004	GTGACAGCCGCC
04_10_005	GTGACAGCCGCT
04_10_006	GTGACAGCTGCC
04_10_007	GTGACAGCTGCT
04_10_008	GTGACCGCAGCC
04_10_009	GTGACCGCAGCT
04_10_010	GTGACCGCGGCC
04_10_011	GTGACCGCGGCT
04_10_012	GTGACCGCCGCC
04_10_013	GTGACCGCCGCT
04_10_014	GTGACCGCTGCC
04_10_015	GTGACCGCTGCT
04_10_016	GTGACGGCAGCC
04_10_017	GTGACGGCAGCT
04_10_018	GTGACGGCGGCC
04_10_019	GTGACGGCGGCT
04_10_020	GTGACGGCCGCC
04_10_021	GTGACGGCCGCT
04_10_022	GTGACGGCTGCC
04_10_023	GTGACGGCTGCT
04_10_024	GTGGCAGCAGCC
04_10_025	GTGGCAGCAGCT
04_10_026	GTGGCAGCGGCC
04_10_027	GTGGCAGCGGCT
04_10_028	GTGGCAGCCGCC
04_10_029	GTGGCAGCCGCT
04_10_030	GTGGCAGCTGCC
04_10_031	GTGGCAGCTGCT
04_10_032	GTGGCCGCAGCC
04_10_033	GTGGCCGCAGCT
04_10_034	GTGGCCGCGGCC
04_10_035	GTGGCCGCGGCT
04_10_036	GTGGCCGCCGCC
04_10_037	GTGGCCGCCGCT
04_10_038	GTGGCCGCTGCC
04_10_039	GTGGCCGCTGCT
04_10_040	GTGGCGGCAGCC
04_10_041	GTGGCGGCAGCT
04_10_042	GTGGCGGCGGCC
04_10_043	GTGGCGGCGGCT
04_10_044	GTGGCGGCCGCC
04_10_045	GTGGCGGCCGCT
04_10_046	GTGGCGGCTGCC
04_10_047	GTGGCGGCTGCT
04_10_048	GTGCCAGCAGCC
04_10_049	GTGCCAGCAGCT
04_10_050	GTGCCAGCGGCC
04_10_051	GTGCCAGCGGCT
04_10_052	GTGCCAGCCGCC
04_10_053	GTGCCAGCCGCT
04_10_054	GTGCCAGCTGCC
04_10_055	GTGCCAGCTGCT
04_10_056	GTGCCCGCAGCC
04_10_057	GTGCCCGCAGCT
04_10_058	GTGCCCGCGGCC
04_10_059	GTGCCCGCGGCT
04_10_060	GTGCCCGCCGCC
04_10_061	GTGCCCGCCGCT
04_10_062	GTGCCCGCTGCC
04_10_063	GTGCCCGCTGCT
04_10_064	GTGCCGGCAGCC
04_10_065	GTGCCGGCAGCT
04_10_066	GTGCCGGCGGCC
04_10_067	GTGCCGGCGGCT
04_10_068	GTGCCGGCCGCC
04_10_069	GTGCCGGCCGCT
04_10_070	GTGCCGGCTGCC
04_10_071	GTGCCGGCTGCT
04_10_072	GTGTCAGCAGCC
04_10_073	GTGTCAGCAGCT
04_10_074	GTGTCAGCGGCC
04_10_075	GTGTCAGCGGCT
04_10_076	GTGTCAGCCGCC
04_10_077	GTGTCAGCCGCT
04_10_078	GTGTCAGCTGCC
04_10_079	GTGTCAGCTGCT
04_10_080	GTGTCCGCAGCC
04_10_081	GTGTCCGCAGCT
04_10_082	GTGTCCGCGGCC
04_10_083	GTGTCCGCGGCT
04_10_084	GTGTCCGCCGCC
04_10_085	GTGTCCGCCGCT
04_10_086	GTGTCCGCTGCC
04_10_087	GTGTCCGCTGCT
04_10_088	GTGTCGGCAGCC
04_10_089	GTGTCGGCAGCT
04_10_090	GTGTCGGCGGCC
04_10_091	GTGTCGGCGGCT
04_10_092	GTGTCGGCCGCC
04_10_093	GTGTCGGCCGCT
04_10_094	GTGTCGGCTGCC
04_10_095	GTGTCGGCTGCT
04_11_000	TGACAGCAGCCG
04_11_001	TGACAGCAGCTG
04_11_002	TGACAGCGGCCG
04_11_003	TGACAGCGGCTG
04_11_004	TGACAGCCGCCG
04_11_005	TGACAGCCGCTG
04_11_006	TGACAGCTGCCG
04_11_007	TGACAGCTGCTG
04_11_008	TGACCGCAGCCG
04_11_009	TGACCGCAGCTG
04_11_010	TGACCGCGGCCG
04_11_011	TGACCGCGGCTG
04_11_012	TGACCGCCGCCG
04_11_013	TGACCGCCGCTG
04_11_014	TGACCGCTGCCG
04_11_015	TGACCGCTGCTG
04_11_016	TGACGGCAGCCG
04_11_017	TGACGGCAGCTG
04_11_018	TGACGGCGGCCG
04_11_019	TGACGGCGGCTG
04_11_020	TGACGGCCGCCG
04_11_021	TGACGGCCGCTG
04_11_022	TGACGGCTGCCG
04_11_023	TGACGGCTGCTG
04_11_024	TGGCAGCAGCCG
04_11_025	TGGCAGCAGCTG
04_11_026	TGGCAGCGGCCG
04_11_027	TGGCAGCGGCTG
04_11_028	TGGCAGCCGCCG
04_11_029	TGGCAGCCGCTG
04_11_030	TGGCAGCTGCCG
04_11_031	TGGCAGCTGCTG
04_11_032	TGGCCGCAGCCG
04_11_033	TGGCCGCAGCTG
04_11_034	TGGCCGCGGCCG
04_11_035	TGGCCGCGGCTG
04_11_036	TGGCCGCCGCCG
04_11_037	TGGCCGCCGCTG
04_11_038	TGGCCGCTGCCG
04_11_039	TGGCCGCTGCTG
04_11_040	TGGCGGCAGCCG
04_11_041	TGGCGGCAGCTG
04_11_042	TGGCGGCGGCCG
04_11_043	TGGCGGCGGCTG
04_11_044	TGGCGGCCGCCG
04_11_045	TGGCGGCCGCTG
04_11_046	TGGCGGCTGCCG
04_11_047	TGGCGGCTGCTG
04_11_048	TGCCAGCAGCCG
04_11_049	TGCCAGCAGCTG
04_11_050	TGCCAGCGGCCG
04_11_051	TGCCAGCGGCTG
04_11_052	TGCCAGCCGCCG
04_11_053	TGCCAGCCGCTG
04_11_054	TGCCAGCTGCCG
04_11_055	TGCCAGCTGCTG
04_11_056	TGCCCGCAGCCG
04_11_057	TGCCCGCAGCTG
04_11_058	TGCCCGCGGCCG
04_11_059	TGCCCGCGGCTG
04_11_060	TGCCCGCCGCCG
04_11_061	TGCCCGCCGCTG
04_11_062	TGCCCGCTGCCG
04_11_063	TGCCCGCTGCTG
04_11_064	TGCCGGCAGCCG
04_11_065	TGCCGGCAGCTG
04_11_066	TGCCGGCGGCCG
04_11_067	TGCCGGCGGCTG
04_11_068	TGCCGGCCGCCG
04_11_069	TGCCGGCCGCTG
04_11_070	TGCCGGCTGCCG
04_11_071	TGCCGGCTGCTG
04_11_072	TGTCAGCAGCCG
04_11_073	TGTCAGCAGCTG
04_11_074	TGTCAGCGGCCG
04_11_075	TGTCAGCGGCTG
04_11_076	TGTCAGCCGCCG
04_11_077	TGTCAGCCGCTG
04_11_078	TGTCAGCTGCCG
04_11_079	TGTCAGCTGCTG
04_11_080	TGTCCGCAGCCG
04_11_081	TGTCCGCAGCTG
04_11_082	TGTCCGCGGCCG
04_11_083	TGTCCGCGGCTG
04_11_084	TGTCCGCCGCCG
04_11_085	TGTCCGCCGCTG
04_11_086	TGTCCGCTGCCG
04_11_087	TGTCCGCTGCTG
04_11_088	TGTCGGCAGCCG
04_11_089	TGTCGGCAGCTG
04_11_090	TGTCGGCGGCCG
04_11_091	TGTCGGCGGCTG
04_11_092	TGTCGGCCGCCG
04_11_093	TGTCGGCCGCTG
04_11_094	TGTCGGCTGCCG
04_11_095	TGTCGGCTGCTG
04_12_000	GACAGCAGCCGC
04_12_001	GACAGCAGCTGC
04_12_002	GACAGCGGCCGC
04_12_003	GACAGCGGCTGC
04_12_004	GACAGCCGCCGC
04_12_005	GACAGCCGCTGC
04_12_006	GACAGCTGCCGC
04_12_007	GACAGCTGCTGC
04_12_008	GACCGCAGCCGC
04_12_009	GACCGCAGCTGC
04_12_010	GACCGCGGCCGC
04_12_011	GACCGCGGCTGC
04_12_012	GACCGCCGCCGC
04_12_013	GACCGCCGCTGC
04_12_014	GACCGCTGCCGC
04_12_015	GACCGCTGCTGC
04_12_016	GACGGCAGCCGC
04_12_017	GACGGCAGCTGC
04_12_018	GACGGCGGCCGC
04_12_019	GACGGCGGCTGC
04_12_020	GACGGCCGCCGC
04_12_021	GACGGCCGCTGC
04_12_022	GACGGCTGCCGC
04_12_023	GACGGCTGCTGC
04_12_024	GGCAGCAGCCGC
04_12_025	GGCAGCAGCTGC
04_12_026	GGCAGCGGCCGC
04_12_027	GGCAGCGGCTGC
04_12_028	GGCAGCCGCCGC
04_12_029	GGCAGCCGCTGC
04_12_030	GGCAGCTGCCGC
04_12_031	GGCAGCTGCTGC
04_12_032	GGCCGCAGCCGC
04_12_033	GGCCGCAGCTGC
04_12_034	GGCCGCGGCCGC
04_12_035	GGCCGCGGCTGC
04_12_036	GGCCGCCGCCGC
04_12_037	GGCCGCCGCTGC
04_12_038	GGCCGCTGCCGC
04_12_039	GGCCGCTGCTGC
04_12_040	GGCGGCAGCCGC
04_12_041	GGCGGCAGCTGC
04_12_042	GGCGGCGGCCGC
04_12_043	GGCGGCGGCTGC
04_12_044	GGCGGCCGCCGC
04_12_045	GGCGGCCGCTGC
04_12_046	GGCGGCTGCCGC
04_12_047	GGCGGCTGCTGC
04_12_048	GCCAGCAGCCGC
04_12_049	GCCAGCAGCTGC
04_12_050	GCCAGCGGCCGC
04_12_051	GCCAGCGGCTGC
04_12_052	GCCAGCCGCCGC
04_12_053	GCCAGCCGCTGC
04_12_054	GCCAGCTGCCGC
04_12_055	GCCAGCTGCTGC
04_12_056	GCCCGCAGCCGC
04_12_057	GCCCGCAGCTGC
04_12_058	GCCCGCGGCCGC
04_12_059	GCCCGCGGCTGC
04_12_060	GCCCGCCGCCGC
04_12_061	GCCCGCCGCTGC
04_12_062	GCCCGCTGCCGC
04_12_063	GCCCGCTGCTGC
04_12_064	GCCGGCAGCCGC
04_12_065	GCCGGCAGCTGC
04_12_066	GCCGGCGGCCGC
04_12_067	GCCGGCGGCTGC
04_12_068	GCCGGCCGCCGC
04_12_069	GCCGGCCGCTGC
04_12_070	GCCGGCTGCCGC
04_12_071	GCCGGCTGCTGC
04_12_072	GTCAGCAGCCGC
04_12_073	GTCAGCAGCTGC
04_12_074	GTCAGCGGCCGC
04_12_075	GTCAGCGGCTGC
04_12_076	GTCAGCCGCCGC
04_12_077	GTCAGCCGCTGC
04_12_078	GTCAGCTGCCGC
04_12_079	GTCAGCTGCTGC
04_12_080	GTCCGCAGCCGC
04_12_081	GTCCGCAGCTGC
04_12_082	GTCCGCGGCCGC
04_12_083	GTCCGCGGCTGC
04_12_084	GTCCGCCGCCGC
04_12_085	GTCCGCCGCTGC
04_12_086	GTCCGCTGCCGC
04_12_087	GTCCGCTGCTGC
04_12_088	GTCGGCAGCCGC
04_12_089	GTCGGCAGCTGC
04_12_090	GTCGGCGGCCGC
04_12_091	GTCGGCGGCTGC
04_12_092	GTCGGCCGCCGC
04_12_093	GTCGGCCGCTGC
04_12_094	GTCGGCTGCCGC
04_12_095	GTCGGCTGCTGC
04_13_000	ACAGCAGCCGCG
04_13_001	ACAGCAGCTGCG
04_13_002	ACAGCGGCCGCG
04_13_003	ACAGCGGCTGCG
04_13_004	ACAGCCGCCGCG
04_13_005	ACAGCCGCTGCG
04_13_006	ACAGCTGCCGCG
04_13_007	ACAGCTGCTGCG
04_13_008	ACCGCAGCCGCG
04_13_009	ACCGCAGCTGCG
04_13_010	ACCGCGGCCGCG
04_13_011	ACCGCGGCTGCG
04_13_012	ACCGCCGCCGCG
04_13_013	ACCGCCGCTGCG
04_13_014	ACCGCTGCCGCG
04_13_015	ACCGCTGCTGCG
04_13_016	ACGGCAGCCGCG
04_13_017	ACGGCAGCTGCG
04_13_018	ACGGCGGCCGCG
04_13_019	ACGGCGGCTGCG
04_13_020	ACGGCCGCCGCG
04_13_021	ACGGCCGCTGCG
04_13_022	ACGGCTGCCGCG
04_13_023	ACGGCTGCTGCG
04_13_024	GCAGCAGCCGCG
04_13_025	GCAGCAGCTGCG
04_13_026	GCAGCGGCCGCG
04_13_027	GCAGCGGCTGCG
04_13_028	GCAGCCGCCGCG
04_13_029	GCAGCCGCTGCG
04_13_030	GCAGCTGCCGCG
04_13_031	GCAGCTGCTGCG
04_13_032	GCCGCAGCCGCG
04_13_033	GCCGCAGCTGCG
04_13_034	GCCGCGGCCGCG
04_13_035	GCCGCGGCTGCG
04_13_036	GCCGCCGCCGCG
04_13_037	GCCGCCGCTGCG
04_13_038	GCCGCTGCCGCG
04_13_039	GCCGCTGCTGCG
04_13_040	GCGGCAGCCGCG
04_13_041	GCGGCAGCTGCG
04_13_042	GCGGCGGCCGCG
04_13_043	GCGGCGGCTGCG
04_13_044	GCGGCCGCCGCG
04_13_045	GCGGCCGCTGCG
04_13_046	GCGGCTGCCGCG
04_13_047	GCGGCTGCTGCG
04_13_048	CCAGCAGCCGCG
04_13_049	CCAGCAGCTGCG
04_13_050	CCAGCGGCCGCG
04_13_051	CCAGCGGCTGCG
04_13_052	CCAGCCGCCGCG
04_13_053	CCAGCCGCTGCG
04_13_054	CCAGCTGCCGCG
04_13_055	CCAGCTGCTGCG
04_13_056	CCCGCAGCCGCG
04_13_057	CCCGCAGCTGCG
04_13_058	CCCGCGGCCGCG
04_13_059	CCCGCGGCTGCG
04_13_060	CCCGCCGCCGCG
04_13_061	CCCGCCGCTGCG
04_13_062	CCCGCTGCCGCG
04_13_063	CCCGCTGCTGCG
04_13_064	CCGGCAGCCGCG
04_13_065	CCGGCAGCTGCG
04_13_066	CCGGCGGCCGCG
04_13_067	CCGGCGGCTGCG
04_13_068	CCGGCCGCCGCG
04_13_069	CCGGCCGCTGCG
04_13_070	CCGGCTGCCGCG
04_13_071	CCGGCTGCTGCG
04_13_072	TCAGCAGCCGCG
04_13_073	TCAGCAGCTGCG
04_13_074	TCAGCGGCCGCG
04_13_075	TCAGCGGCTGCG
04_13_076	TCAGCCGCCGCG
04_13_077	TCAGCCGCTGCG
04_13_078	TCAGCTGCCGCG
04_13_079	TCAGCTGCTGCG
04_13_080	TCCGCAGCCGCG
04_13_081	TCCGCAGCTGCG
04_13_082	TCCGCGGCCGCG
04_13_083	TCCGCGGCTGCG
04_13_084	TCCGCCGCCGCG
04_13_085	TCCGCCGCTGCG
04_13_086	TCCGCTGCCGCG
04_13_087	TCCGCTGCTGCG
04_13_088	TCGGCAGCCGCG
04_13_089	TCGGCAGCTGCG
04_13_090	TCGGCGGCCGCG
04_13_091	TCGGCGGCTGCG
04_13_092	TCGGCCGCCGCG
04_13_093	TCGGCCGCTGCG
04_13_094	TCGGCTGCCGCG
04_13_095	TCGGCTGCTGCG
04_14_000	CAGCAGCCGCGG
04_14_001	CAGCAGCTGCGG
04_14_002	CAGCGGCCGCGG
04_14_003	CAGCGGCTGCGG
04_14_004	CAGCCGCCGCGG
04_14_005	CAGCCGCTGCGG
04_14_006	CAGCTGCCGCGG
04_14_007	CAGCTGCTGCGG
04_14_008	CCGCAGCCGCGG
04_14_009	CCGCAGCTGCGG
04_14_010	CCGCGGCCGCGG
04_14_011	CCGCGGCTGCGG
04_14_012	CCGCCGCCGCGG
04_14_013	CCGCCGCTGCGG
04_14_014	CCGCTGCCGCGG
04_14_015	CCGCTGCTGCGG
04_14_016	CGGCAGCCGCGG
04_14_017	CGGCAGCTGCGG
04_14_018	CGGCGGCCGCGG
04_14_019	CGGCGGCTGCGG
04_14_020	CGGCCGCCGCGG
04_14_021	CGGCCGCTGCGG
04_14_022	CGGCTGCCGCGG
04_14_023	CGGCTGCTGCGG
04_15_000	AGCAGCCGCGGT
04_15_001	AGCAGCTGCGGT
04_15_002	AGCGGCCGCGGT
04_15_003	AGCGGCTGCGGT
04_15_004	AGCCGCCGCGGT
04_15_005	AGCCGCTGCGGT
04_15_006	AGCTGCCGCGGT
04_15_007	AGCTGCTGCGGT
04_15_008	CGCAGCCGCGGT
04_15_009	CGCAGCTGCGGT
04_15_010	CGCGGCCGCGGT
04_15_011	CGCGGCTGCGGT
04_15_012	CGCCGCCGCGGT
04_15_013	CGCCGCTGCGGT
04_15_014	CGCTGCCGCGGT
04_15_015	CGCTGCTGCGGT
04_15_016	GGCAGCCGCGGT
04_15_017	GGCAGCTGCGGT
04_15_018	GGCGGCCGCGGT
04_15_019	GGCGGCTGCGGT
04_15_020	GGCCGCCGCGGT
04_15_021	GGCCGCTGCGGT
04_15_022	GGCTGCCGCGGT
04_15_023	GGCTGCTGCGGT
04_16_000	GCAGCCGCGGTA
04_16_001	GCAGCTGCGGTA
04_16_002	GCGGCCGCGGTA
04_16_003	GCGGCTGCGGTA
04_16_004	GCCGCCGCGGTA
04_16_005	GCCGCTGCGGTA
04_16_006	GCTGCCGCGGTA
04_16_007	GCTGCTGCGGTA
04_17_000	CAGCCGCGGTAA
04_17_001	CAGCTGCGGTAA
04_17_002	CGGCCGCGGTAA
04_17_003	CGGCTGCGGTAA
04_17_004	CCGCCGCGGTAA
04_17_005	CCGCTGCGGTAA
04_17_006	CTGCCGCGGTAA
04_17_007	CTGCTGCGGTAA
04_18_000	AGCCGCGGTAAA
04_18_001	AGCCGCGGTAAG
04_18_002	AGCCGCGGTAAC
04_18_003	AGCCGCGGTAAT
04_18_004	AGCTGCGGTAAA
04_18_005	AGCTGCGGTAAG
04_18_006	AGCTGCGGTAAC
04_18_007	AGCTGCGGTAAT
04_18_008	GGCCGCGGTAAA
04_18_009	GGCCGCGGTAAG
04_18_010	GGCCGCGGTAAC
04_18_011	GGCCGCGGTAAT
04_18_012	GGCTGCGGTAAA
04_18_013	GGCTGCGGTAAG
04_18_014	GGCTGCGGTAAC
04_18_015	GGCTGCGGTAAT
04_18_016	CGCCGCGGTAAA
04_18_017	CGCCGCGGTAAG
04_18_018	CGCCGCGGTAAC
04_18_019	CGCCGCGGTAAT
04_18_020	CGCTGCGGTAAA
04_18_021	CGCTGCGGTAAG
04_18_022	CGCTGCGGTAAC
04_18_023	CGCTGCGGTAAT
04_18_024	TGCCGCGGTAAA
04_18_025	TGCCGCGGTAAG
04_18_026	TGCCGCGGTAAC
04_18_027	TGCCGCGGTAAT
04_18_028	TGCTGCGGTAAA
04_18_029	TGCTGCGGTAAG
04_18_030	TGCTGCGGTAAC
04_18_031	TGCTGCGGTAAT
04_19_000	GCCGCGGTAAAA
04_19_001	GCCGCGGTAAGA
04_19_002	GCCGCGGTAACA
04_19_003	GCCGCGGTAATA
04_19_004	GCTGCGGTAAAA
04_19_005	GCTGCGGTAAGA
04_19_006	GCTGCGGTAACA
04_19_007	GCTGCGGTAATA
04_20_000	CCGCGGTAAAAC
04_20_001	CCGCGGTAAGAC
04_20_002	CCGCGGTAACAC
04_20_003	CCGCGGTAATAC
04_20_004	CTGCGGTAAAAC
04_20_005	CTGCGGTAAGAC
04_20_006	CTGCGGTAACAC
04_20_007	CTGCGGTAATAC
5a_00_000	GTGTAGCGGTGA
5a_00_001	GTGTAGAGGTGA
5a_01_000	TGTAGCGGTGAA
5a_01_001	TGTAGAGGTGAA
5a_02_000	GTAGCGGTGAAA
5a_02_001	GTAGAGGTGAAA
5a_03_000	TAGCGGTGAAAT
5a_03_001	TAGAGGTGAAAT
5a_04_000	AGCGGTGAAATG
5a_04_001	AGCGGTGAAATT
5a_04_002	AGAGGTGAAATG
5a_04_003	AGAGGTGAAATT
5a_05_000	GCGGTGAAATGC
5a_05_001	GCGGTGAAATTC
5a_05_002	GAGGTGAAATGC
5a_05_003	GAGGTGAAATTC
5a_06_000	CGGTGAAATGCG
5a_06_001	CGGTGAAATTCG
5a_06_002	AGGTGAAATGCG
5a_06_003	AGGTGAAATTCG
5a_07_000	GGTGAAATGCGT
5a_07_001	GGTGAAATTCGT
5a_08_000	GTGAAATGCGTA
5a_08_001	GTGAAATTCGTA
5a_09_000	TGAAATGCGTAG
5a_09_001	TGAAATTCGTAG
5a_10_000	GAAATGCGTAGA
5a_10_001	GAAATTCGTAGA
5a_11_000	AAATGCGTAGAT
5a_11_001	AAATTCGTAGAT
5b_00_000	CAAACAGGATTA
5b_00_001	CAAACGGGATTA
5b_01_000	AAACAGGATTAG
5b_01_001	AAACGGGATTAG
5b_02_000	AACAGGATTAGA
5b_02_001	AACGGGATTAGA
5b_03_000	ACAGGATTAGAA
5b_03_001	ACAGGATTAGAT
5b_03_002	ACGGGATTAGAA
5b_03_003	ACGGGATTAGAT
5b_04_000	CAGGATTAGAAA
5b_04_001	CAGGATTAGATA
5b_04_002	CGGGATTAGAAA
5b_04_003	CGGGATTAGATA
5b_05_000	AGGATTAGAAAC
5b_05_001	AGGATTAGATAC
5b_05_002	GGGATTAGAAAC
5b_05_003	GGGATTAGATAC
5b_06_000	GGATTAGAAACC
5b_06_001	GGATTAGATACC
5b_07_000	GATTAGAAACCC
5b_07_001	GATTAGATACCC
5b_08_000	ATTAGAAACCCA
5b_08_001	ATTAGAAACCCG
5b_08_002	ATTAGAAACCCC
5b_08_003	ATTAGAAACCCT
5b_08_004	ATTAGATACCCA
5b_08_005	ATTAGATACCCG
5b_08_006	ATTAGATACCCC
5b_08_007	ATTAGATACCCT
5b_09_000	TTAGAAACCCAA
5b_09_001	TTAGAAACCCAG
5b_09_002	TTAGAAACCCAC
5b_09_003	TTAGAAACCCAT
5b_09_004	TTAGAAACCCGA
5b_09_005	TTAGAAACCCGG
5b_09_006	TTAGAAACCCGC
5b_09_007	TTAGAAACCCGT
5b_09_008	TTAGAAACCCCA
5b_09_009	TTAGAAACCCCG
5b_09_010	TTAGAAACCCCC
5b_09_011	TTAGAAACCCCT
5b_09_012	TTAGAAACCCTA
5b_09_013	TTAGAAACCCTG
5b_09_014	TTAGAAACCCTC
5b_09_015	TTAGAAACCCTT
5b_09_016	TTAGATACCCAA
5b_09_017	TTAGATACCCAG
5b_09_018	TTAGATACCCAC
5b_09_019	TTAGATACCCAT
5b_09_020	TTAGATACCCGA
5b_09_021	TTAGATACCCGG
5b_09_022	TTAGATACCCGC
5b_09_023	TTAGATACCCGT
5b_09_024	TTAGATACCCCA
5b_09_025	TTAGATACCCCG
5b_09_026	TTAGATACCCCC
5b_09_027	TTAGATACCCCT
5b_09_028	TTAGATACCCTA
5b_09_029	TTAGATACCCTG
5b_09_030	TTAGATACCCTC
5b_09_031	TTAGATACCCTT
5b_10_000	TAGAAACCCAAG
5b_10_001	TAGAAACCCAGG
5b_10_002	TAGAAACCCACG
5b_10_003	TAGAAACCCATG
5b_10_004	TAGAAACCCGAG
5b_10_005	TAGAAACCCGGG
5b_10_006	TAGAAACCCGCG
5b_10_007	TAGAAACCCGTG
5b_10_008	TAGAAACCCCAG
5b_10_009	TAGAAACCCCGG
5b_10_010	TAGAAACCCCCG
5b_10_011	TAGAAACCCCTG
5b_10_012	TAGAAACCCTAG
5b_10_013	TAGAAACCCTGG
5b_10_014	TAGAAACCCTCG
5b_10_015	TAGAAACCCTTG
5b_10_016	TAGATACCCAAG
5b_10_017	TAGATACCCAGG
5b_10_018	TAGATACCCACG
5b_10_019	TAGATACCCATG
5b_10_020	TAGATACCCGAG
5b_10_021	TAGATACCCGGG
5b_10_022	TAGATACCCGCG
5b_10_023	TAGATACCCGTG
5b_10_024	TAGATACCCCAG
5b_10_025	TAGATACCCCGG
5b_10_026	TAGATACCCCCG
5b_10_027	TAGATACCCCTG
5b_10_028	TAGATACCCTAG
5b_10_029	TAGATACCCTGG
5b_10_030	TAGATACCCTCG
5b_10_031	TAGATACCCTTG
5b_11_000	AGAAACCCAAGT
5b_11_001	AGAAACCCAGGT
5b_11_002	AGAAACCCACGT
5b_11_003	AGAAACCCATGT
5b_11_004	AGAAACCCGAGT
5b_11_005	AGAAACCCGGGT
5b_11_006	AGAAACCCGCGT
5b_11_007	AGAAACCCGTGT
5b_11_008	AGAAACCCCAGT
5b_11_009	AGAAACCCCGGT
5b_11_010	AGAAACCCCCGT
5b_11_011	AGAAACCCCTGT
5b_11_012	AGAAACCCTAGT
5b_11_013	AGAAACCCTGGT
5b_11_014	AGAAACCCTCGT
5b_11_015	AGAAACCCTTGT
5b_11_016	AGATACCCAAGT
5b_11_017	AGATACCCAGGT
5b_11_018	AGATACCCACGT
5b_11_019	AGATACCCATGT
5b_11_020	AGATACCCGAGT
5b_11_021	AGATACCCGGGT
5b_11_022	AGATACCCGCGT
5b_11_023	AGATACCCGTGT
5b_11_024	AGATACCCCAGT
5b_11_025	AGATACCCCGGT
5b_11_026	AGATACCCCCGT
5b_11_027	AGATACCCCTGT
5b_11_028	AGATACCCTAGT
5b_11_029	AGATACCCTGGT
5b_11_030	AGATACCCTCGT
5b_11_031	AGATACCCTTGT
5b_12_000	GAAACCCAAGTA
5b_12_001	GAAACCCAGGTA
5b_12_002	GAAACCCACGTA
5b_12_003	GAAACCCATGTA
5b_12_004	GAAACCCGAGTA
5b_12_005	GAAACCCGGGTA
5b_12_006	GAAACCCGCGTA
5b_12_007	GAAACCCGTGTA
5b_12_008	GAAACCCCAGTA
5b_12_009	GAAACCCCGGTA
5b_12_010	GAAACCCCCGTA
5b_12_011	GAAACCCCTGTA
5b_12_012	GAAACCCTAGTA
5b_12_013	GAAACCCTGGTA
5b_12_014	GAAACCCTCGTA
5b_12_015	GAAACCCTTGTA
5b_12_016	GATACCCAAGTA
5b_12_017	GATACCCAGGTA
5b_12_018	GATACCCACGTA
5b_12_019	GATACCCATGTA
5b_12_020	GATACCCGAGTA
5b_12_021	GATACCCGGGTA
5b_12_022	GATACCCGCGTA
5b_12_023	GATACCCGTGTA
5b_12_024	GATACCCCAGTA
5b_12_025	GATACCCCGGTA
5b_12_026	GATACCCCCGTA
5b_12_027	GATACCCCTGTA
5b_12_028	GATACCCTAGTA
5b_12_029	GATACCCTGGTA
5b_12_030	GATACCCTCGTA
5b_12_031	GATACCCTTGTA
5b_13_000	AAACCCAAGTAG
5b_13_001	AAACCCAGGTAG
5b_13_002	AAACCCACGTAG
5b_13_003	AAACCCATGTAG
5b_13_004	AAACCCGAGTAG
5b_13_005	AAACCCGGGTAG
5b_13_006	AAACCCGCGTAG
5b_13_007	AAACCCGTGTAG
5b_13_008	AAACCCCAGTAG
5b_13_009	AAACCCCGGTAG
5b_13_010	AAACCCCCGTAG
5b_13_011	AAACCCCTGTAG
5b_13_012	AAACCCTAGTAG
5b_13_013	AAACCCTGGTAG
5b_13_014	AAACCCTCGTAG
5b_13_015	AAACCCTTGTAG
5b_13_016	ATACCCAAGTAG
5b_13_017	ATACCCAGGTAG
5b_13_018	ATACCCACGTAG
5b_13_019	ATACCCATGTAG
5b_13_020	ATACCCGAGTAG
5b_13_021	ATACCCGGGTAG
5b_13_022	ATACCCGCGTAG
5b_13_023	ATACCCGTGTAG
5b_13_024	ATACCCCAGTAG
5b_13_025	ATACCCCGGTAG
5b_13_026	ATACCCCCGTAG
5b_13_027	ATACCCCTGTAG
5b_13_028	ATACCCTAGTAG
5b_13_029	ATACCCTGGTAG
5b_13_030	ATACCCTCGTAG
5b_13_031	ATACCCTTGTAG
5b_14_000	AACCCAAGTAGT
5b_14_001	AACCCAGGTAGT
5b_14_002	AACCCACGTAGT
5b_14_003	AACCCATGTAGT
5b_14_004	AACCCGAGTAGT
5b_14_005	AACCCGGGTAGT
5b_14_006	AACCCGCGTAGT
5b_14_007	AACCCGTGTAGT
5b_14_008	AACCCCAGTAGT
5b_14_009	AACCCCGGTAGT
5b_14_010	AACCCCCGTAGT
5b_14_011	AACCCCTGTAGT
5b_14_012	AACCCTAGTAGT
5b_14_013	AACCCTGGTAGT
5b_14_014	AACCCTCGTAGT
5b_14_015	AACCCTTGTAGT
5b_14_016	TACCCAAGTAGT
5b_14_017	TACCCAGGTAGT
5b_14_018	TACCCACGTAGT
5b_14_019	TACCCATGTAGT
5b_14_020	TACCCGAGTAGT
5b_14_021	TACCCGGGTAGT
5b_14_022	TACCCGCGTAGT
5b_14_023	TACCCGTGTAGT
5b_14_024	TACCCCAGTAGT
5b_14_025	TACCCCGGTAGT
5b_14_026	TACCCCCGTAGT
5b_14_027	TACCCCTGTAGT
5b_14_028	TACCCTAGTAGT
5b_14_029	TACCCTGGTAGT
5b_14_030	TACCCTCGTAGT
5b_14_031	TACCCTTGTAGT
5b_15_000	ACCCAAGTAGTC
5b_15_001	ACCCAGGTAGTC
5b_15_002	ACCCACGTAGTC
5b_15_003	ACCCATGTAGTC
5b_15_004	ACCCGAGTAGTC
5b_15_005	ACCCGGGTAGTC
5b_15_006	ACCCGCGTAGTC
5b_15_007	ACCCGTGTAGTC
5b_15_008	ACCCCAGTAGTC
5b_15_009	ACCCCGGTAGTC
5b_15_010	ACCCCCGTAGTC
5b_15_011	ACCCCTGTAGTC
5b_15_012	ACCCTAGTAGTC
5b_15_013	ACCCTGGTAGTC
5b_15_014	ACCCTCGTAGTC
5b_15_015	ACCCTTGTAGTC
5b_16_000	CCCAAGTAGTCC
5b_16_001	CCCAGGTAGTCC
5b_16_002	CCCACGTAGTCC
5b_16_003	CCCATGTAGTCC
5b_16_004	CCCGAGTAGTCC
5b_16_005	CCCGGGTAGTCC
5b_16_006	CCCGCGTAGTCC
5b_16_007	CCCGTGTAGTCC
5b_16_008	CCCCAGTAGTCC
5b_16_009	CCCCGGTAGTCC
5b_16_010	CCCCCGTAGTCC
5b_16_011	CCCCTGTAGTCC
5b_16_012	CCCTAGTAGTCC
5b_16_013	CCCTGGTAGTCC
5b_16_014	CCCTCGTAGTCC
5b_16_015	CCCTTGTAGTCC
5b_17_000	CCAAGTAGTCCA
5b_17_001	CCAGGTAGTCCA
5b_17_002	CCACGTAGTCCA
5b_17_003	CCATGTAGTCCA
5b_17_004	CCGAGTAGTCCA
5b_17_005	CCGGGTAGTCCA
5b_17_006	CCGCGTAGTCCA
5b_17_007	CCGTGTAGTCCA
5b_17_008	CCCAGTAGTCCA
5b_17_009	CCCGGTAGTCCA
5b_17_010	CCCCGTAGTCCA
5b_17_011	CCCTGTAGTCCA
5b_17_012	CCTAGTAGTCCA
5b_17_013	CCTGGTAGTCCA
5b_17_014	CCTCGTAGTCCA
5b_17_015	CCTTGTAGTCCA
5b_18_000	CAAGTAGTCCAC
5b_18_001	CAGGTAGTCCAC
5b_18_002	CACGTAGTCCAC
5b_18_003	CATGTAGTCCAC
5b_18_004	CGAGTAGTCCAC
5b_18_005	CGGGTAGTCCAC
5b_18_006	CGCGTAGTCCAC
5b_18_007	CGTGTAGTCCAC
5b_18_008	CCAGTAGTCCAC
5b_18_009	CCGGTAGTCCAC
5b_18_010	CCCGTAGTCCAC
5b_18_011	CCTGTAGTCCAC
5b_18_012	CTAGTAGTCCAC
5b_18_013	CTGGTAGTCCAC
5b_18_014	CTCGTAGTCCAC
5b_18_015	CTTGTAGTCCAC
5b_19_000	AAGTAGTCCACG
5b_19_001	AGGTAGTCCACG
5b_19_002	ACGTAGTCCACG
5b_19_003	ATGTAGTCCACG
5b_19_004	GAGTAGTCCACG
5b_19_005	GGGTAGTCCACG
5b_19_006	GCGTAGTCCACG
5b_19_007	GTGTAGTCCACG
5b_19_008	CAGTAGTCCACG
5b_19_009	CGGTAGTCCACG
5b_19_010	CCGTAGTCCACG
5b_19_011	CTGTAGTCCACG
5b_19_012	TAGTAGTCCACG
5b_19_013	TGGTAGTCCACG
5b_19_014	TCGTAGTCCACG
5b_19_015	TTGTAGTCCACG
5b_20_000	AGTAGTCCACGC
5b_20_001	GGTAGTCCACGC
5b_20_002	CGTAGTCCACGC
5b_20_003	TGTAGTCCACGC
6a_00_000	AAAATCAAAAAA
6a_00_001	AAAATCAAAAGA
6a_00_002	AAAATCAAAGAA
6a_00_003	AAAATCAAAGGA
6a_00_004	AAAATCAAACAA
6a_00_005	AAAATCAAACGA
6a_00_006	AAAATCAAATAA
6a_00_007	AAAATCAAATGA
6a_00_008	AAAATTAAAAAA
6a_00_009	AAAATTAAAAGA
6a_00_010	AAAATTAAAGAA
6a_00_011	AAAATTAAAGGA
6a_00_012	AAAATTAAACAA
6a_00_013	AAAATTAAACGA
6a_00_014	AAAATTAAATAA
6a_00_015	AAAATTAAATGA
6a_00_016	AAAGTCAAAAAA
6a_00_017	AAAGTCAAAAGA
6a_00_018	AAAGTCAAAGAA
6a_00_019	AAAGTCAAAGGA
6a_00_020	AAAGTCAAACAA
6a_00_021	AAAGTCAAACGA
6a_00_022	AAAGTCAAATAA
6a_00_023	AAAGTCAAATGA
6a_00_024	AAAGTTAAAAAA
6a_00_025	AAAGTTAAAAGA
6a_00_026	AAAGTTAAAGAA
6a_00_027	AAAGTTAAAGGA
6a_00_028	AAAGTTAAACAA
6a_00_029	AAAGTTAAACGA
6a_00_030	AAAGTTAAATAA
6a_00_031	AAAGTTAAATGA
6a_00_032	AAACTCAAAAAA
6a_00_033	AAACTCAAAAGA
6a_00_034	AAACTCAAAGAA
6a_00_035	AAACTCAAAGGA
6a_00_036	AAACTCAAACAA
6a_00_037	AAACTCAAACGA
6a_00_038	AAACTCAAATAA
6a_00_039	AAACTCAAATGA
6a_00_040	AAACTTAAAAAA
6a_00_041	AAACTTAAAAGA
6a_00_042	AAACTTAAAGAA
6a_00_043	AAACTTAAAGGA
6a_00_044	AAACTTAAACAA
6a_00_045	AAACTTAAACGA
6a_00_046	AAACTTAAATAA
6a_00_047	AAACTTAAATGA
6a_00_048	AAATTCAAAAAA
6a_00_049	AAATTCAAAAGA
6a_00_050	AAATTCAAAGAA
6a_00_051	AAATTCAAAGGA
6a_00_052	AAATTCAAACAA
6a_00_053	AAATTCAAACGA
6a_00_054	AAATTCAAATAA
6a_00_055	AAATTCAAATGA
6a_00_056	AAATTTAAAAAA
6a_00_057	AAATTTAAAAGA
6a_00_058	AAATTTAAAGAA
6a_00_059	AAATTTAAAGGA
6a_00_060	AAATTTAAACAA
6a_00_061	AAATTTAAACGA
6a_00_062	AAATTTAAATAA
6a_00_063	AAATTTAAATGA
6a_01_000	AAATCAAAAAAA
6a_01_001	AAATCAAAAGAA
6a_01_002	AAATCAAAGAAA
6a_01_003	AAATCAAAGGAA
6a_01_004	AAATCAAACAAA
6a_01_005	AAATCAAACGAA
6a_01_006	AAATCAAATAAA
6a_01_007	AAATCAAATGAA
6a_01_008	AAATTAAAAAAA
6a_01_009	AAATTAAAAGAA
6a_01_010	AAATTAAAGAAA
6a_01_011	AAATTAAAGGAA
6a_01_012	AAATTAAACAAA
6a_01_013	AAATTAAACGAA
6a_01_014	AAATTAAATAAA
6a_01_015	AAATTAAATGAA
6a_01_016	AAGTCAAAAAAA
6a_01_017	AAGTCAAAAGAA
6a_01_018	AAGTCAAAGAAA
6a_01_019	AAGTCAAAGGAA
6a_01_020	AAGTCAAACAAA
6a_01_021	AAGTCAAACGAA
6a_01_022	AAGTCAAATAAA
6a_01_023	AAGTCAAATGAA
6a_01_024	AAGTTAAAAAAA
6a_01_025	AAGTTAAAAGAA
6a_01_026	AAGTTAAAGAAA
6a_01_027	AAGTTAAAGGAA
6a_01_028	AAGTTAAACAAA
6a_01_029	AAGTTAAACGAA
6a_01_030	AAGTTAAATAAA
6a_01_031	AAGTTAAATGAA
6a_01_032	AACTCAAAAAAA
6a_01_033	AACTCAAAAGAA
6a_01_034	AACTCAAAGAAA
6a_01_035	AACTCAAAGGAA
6a_01_036	AACTCAAACAAA
6a_01_037	AACTCAAACGAA
6a_01_038	AACTCAAATAAA
6a_01_039	AACTCAAATGAA
6a_01_040	AACTTAAAAAAA
6a_01_041	AACTTAAAAGAA
6a_01_042	AACTTAAAGAAA
6a_01_043	AACTTAAAGGAA
[truncated: 887 more rows]

## Sheet: 12mers frequencies
12mer	frequency	frequency (%)			Most frequent
01_00	152573	0.2972			12mer	frequency	frequency (%)
01_01	174746	0.3404			01_07	195901	0.3816
01_02	178733	0.3482			02_00	405570	0.7901
01_03	186283	0.3629			03_24	500253	0.9746
01_04	188340	0.3669			04_13	496412	0.9671
01_05	190738	0.3716			5a_04	382156	0.7445
01_06	191771	0.3736			5b_09	493348	0.9611
01_07	195901	0.3816			6a_09	501792	0.9776
01_08	194545	0.379			6b_01	389530	0.7589
02_00	405570	0.7901			6c_05	393614	0.7668
02_01	404745	0.7885			7a_11	499976	0.974
02_02	403837	0.7867			7b_19	489290	0.9532
02_03	399217	0.7777			8a_00	454807	0.886
02_04	376352	0.7332			8b_01	382857	0.7459
02_05	376472	0.7334			09_04	388911	0.7577
02_06	369746	0.7203			10_05	172918	0.3369
02_07	400162	0.7796
02_08	395186	0.7699
03_00	463084	0.9022
03_01	429397	0.8365
03_02	430629	0.8389
03_03	430586	0.8388
03_04	417807	0.8139
03_05	412630	0.8039
03_06	421411	0.821
03_07	421291	0.8207
03_08	420277	0.8188
03_09	419641	0.8175
03_10	418630	0.8156
03_11	422988	0.824
03_12	420040	0.8183
03_13	451718	0.88
03_14	452752	0.882
03_15	452863	0.8822
03_16	469011	0.9137
03_17	481430	0.9379
03_18	481533	0.9381
03_19	480677	0.9364
03_20	492206	0.9589
03_21	495738	0.9658
03_22	495740	0.9658
03_23	497207	0.9686
03_24	500253	0.9746
03_25	498711	0.9716
03_26	491186	0.9569
03_27	469640	0.9149
03_28	469168	0.914
03_29	466359	0.9085
03_30	466153	0.9081
03_31	455484	0.8873
03_32	455158	0.8867
04_00	402776	0.7847
04_01	403962	0.787
04_02	404751	0.7885
04_03	405328	0.7896
04_04	422462	0.823
04_05	419974	0.8182
04_06	419785	0.8178
04_07	455189	0.8868
04_08	455505	0.8874
04_09	454554	0.8855
04_10	495900	0.9661
04_11	495695	0.9657
04_12	496029	0.9663
04_13	496412	0.9671
04_14	495699	0.9657
04_15	494492	0.9633
04_16	488769	0.9522
04_17	490594	0.9557
04_18	491221	0.957
04_19	490176	0.9549
04_20	491982	0.9585
5a_00	360893	0.7031
5a_01	368440	0.7178
5a_02	372022	0.7248
5a_03	371195	0.7231
5a_04	382156	0.7445
5a_05	380074	0.7404
5a_06	334880	0.6524
5a_07	297898	0.5803
5a_08	336887	0.6563
5a_09	334876	0.6524
5a_10	335368	0.6533
5a_11	226635	0.4415
5b_00	353380	0.6884
5b_01	353754	0.6892
5b_02	460596	0.8973
5b_03	459242	0.8947
5b_04	459930	0.896
5b_05	482427	0.9398
5b_06	486158	0.9471
5b_07	485215	0.9453
5b_08	486420	0.9476
5b_09	493348	0.9611
5b_10	492805	0.9601
5b_11	490194	0.955
5b_12	490188	0.955
5b_13	489752	0.9541
5b_14	489857	0.9543
5b_15	491490	0.9575
5b_16	491127	0.9568
5b_17	434069	0.8456
5b_18	397953	0.7753
5b_19	368087	0.7171
5b_20	367757	0.7164
6a_00	497557	0.9693
6a_01	497778	0.9697
6a_02	497172	0.9686
6a_03	497113	0.9684
6a_04	496162	0.9666
6a_05	498244	0.9707
6a_06	498536	0.9712
6a_07	499015	0.9722
6a_08	499564	0.9732
6a_09	501792	0.9776
6a_10	496371	0.967
6a_11	490496	0.9556
6a_12	480179	0.9355
6a_13	472342	0.9202
6a_14	462887	0.9018
6a_15	461636	0.8993
6a_16	461699	0.8995
6a_17	460659	0.8974
6a_18	462800	0.9016
6a_19	463525	0.903
6a_20	462653	0.9013
6a_21	461181	0.8984
6b_00	382515	0.7452
6b_01	389530	0.7589
6b_02	385578	0.7512
6b_03	385509	0.751
6b_04	386517	0.753
6c_00	320898	0.6252
6c_01	321268	0.6259
6c_02	383023	0.7462
6c_03	382998	0.7461
6c_04	385607	0.7512
6c_05	393614	0.7668
6c_06	389494	0.7588
6c_07	389731	0.7593
7a_00	487763	0.9502
7a_01	487722	0.9502
7a_02	488106	0.9509
7a_03	489981	0.9546
7a_04	491114	0.9568
7a_05	493937	0.9623
7a_06	491887	0.9583
7a_07	492159	0.9588
7a_08	491368	0.9573
7a_09	491448	0.9574
7a_10	491412	0.9573
7a_11	499976	0.974
7a_12	498156	0.9705
7a_13	498926	0.972
7a_14	498287	0.9707
7a_15	498506	0.9712
7a_16	497922	0.97
7a_17	497350	0.9689
7a_18	498818	0.9718
7a_19	454679	0.8858
7a_20	454230	0.8849
7a_21	453495	0.8835
7a_22	452530	0.8816
7a_23	452095	0.8807
7a_24	453469	0.8834
7b_00	427369	0.8326
7b_01	427744	0.8333
7b_02	427665	0.8332
7b_03	427549	0.8329
7b_04	437376	0.8521
7b_05	433288	0.8441
7b_06	433230	0.844
7b_07	433037	0.8436
7b_08	432981	0.8435
7b_09	434434	0.8463
7b_10	435086	0.8476
7b_11	435181	0.8478
7b_12	434947	0.8473
7b_13	435183	0.8478
7b_14	456445	0.8892
7b_15	453227	0.883
7b_16	482636	0.9402
7b_17	487388	0.9495
7b_18	488987	0.9526
7b_19	489290	0.9532
7b_20	488788	0.9522
7b_21	341255	0.6648
8a_00	457537	0.8913
8a_01	454688	0.8858
8a_02	454807	0.886
8a_03	454480	0.8854
8a_04	449679	0.876
8a_05	449712	0.8761
8b_00	382569	0.7453
8b_01	382857	0.7459
8b_02	323364	0.63
8b_03	295701	0.5761
8b_04	295994	0.5766
8b_05	305275	0.5947
8b_06	325634	0.6344
09_00	291301	0.5675
09_01	297569	0.5797
09_02	383728	0.7476
09_03	388099	0.7561
09_04	388911	0.7577
09_05	385729	0.7515
09_06	381893	0.744
09_07	378570	0.7375
09_08	377223	0.7349
09_09	373600	0.7278
10_00	136277	0.2655
10_01	135305	0.2636
10_02	134763	0.2625
10_03	135784	0.2645
10_04	149423	0.2911
10_05	172918	0.3369
10_06	170597	0.3323
10_07	168665	0.3286
10_08	166740	0.3248
10_09	165071	0.3216
10_10	155806	0.3035
10_11	151926	0.296
10_12	146359	0.2851

## Sheet: nucleotide frequency
Nucleotide frequency for Consensus 3										Nucleotide frequency for Consensus 4										Nucleotide frequency for Consensus5b										Nucleotide frequency for Consensus 6a
	Number				Percent						Number				Percent						Number				Percent						Number				Percent
Pos	A	C	G	T	A	C	G	T		Pos	A	C	G	T	A	C	G	T		Pos	A	C	G	T	A	C	G	T		Pos	A	C	G	T	A	C	G	T
1	98.8568	0.2851	0.7455	0.1054	80.9	7.6	8	3.5		1	0.1414	0.2738	99.4416	0.1336	3.8	13.4	78.5	4.4		1	0.7447	98.6271	0.3977	0.2147	16	69.7	11.5	2.9		1	99.6	0	0.2	0.1	88.2	1.9	5.7	4.2
2	0.5108	98.7406	0.1513	0.585	7	78.1	4.8	10.1		2	0.0826	0.3823	99.468	0.0576	3.5	17.2	74.3	5		2	74.2486	0.3363	25.3628	0.0261	59.4	7.6	31.8	1.2		2	99.7	0.1	0.1	0.1	88.6	4.9	3	3.5
3	0.1176	0.4996	0.5118	98.8672	4.2	6.1	9.8	80		3	0.0687	99.2988	0.2252	0.3928	6	67.5	10.5	15.9		3	99.5425	0.1245	0.1611	0.0416	89.8	4.9	3.4	1.9		3	99.2	0.6	0.1	0.1	76.8	15.2	2.6	5.5
4	0.3051	0.0692	99.0735	0.5472	8.4	2	83.5	6		4	1.033	3.2099	0.0494	95.6989	18.9	13.4	3.3	64.4		4	99.1102	0.6046	0.1549	0.0997	79.4	15.5	3	2.2		4	0.2	99.1	0	0.7	9.1	71.7	1.8	17.4
5	97.8873	0.5616	1.4355	0.1104	78.6	4.9	13.7	2.8		5	99.6408	0.0574	0.0921	0.1938	83.4	4.9	2.6	9.1		5	1.8458	94.8531	1.1341	2.149	18.7	66.2	7.6	7.5		5	0.4	0.8	0	98.8	5.1	19.4	0.8	74.6
6	3.5958	0.8315	95.3286	0.2071	20.3	7.1	68.4	4.2		6	99.5741	0.247	0.0876	0.0822	79.3	11.8	2.6	6.3		6	89.3684	0.9691	9.5764	0.0657	57.5	7.3	33.5	1.7		6	0.6	98.7	0	0.8	15	73.8	0.9	10.2
7	98.725	0.2623	0.6	0.4035	83.3	7.5	6.7	2.5		7	2.8525	92.2976	0.8608	3.9613	11.4	62.1	4	22.5		7	0.3203	0.047	99.5693	0.0316	6.6	1.7	90.4	1.3		7	99.7	0.2	0.1	0.1	88.3	6.9	2	2.8
8	1.1798	90.8817	0.6346	7.2973	12.7	67.6	4.9	14.7		8	0.1235	0.5018	0.0167	99.3519	6.7	11.7	1.7	79.9		8	0.3385	0.0172	99.5845	0.0243	8.4	1	89.5	1.1		8	99.8	0	0.1	0	93.2	2.2	2.8	1.8
9	99.0737	0.6606	0.1793	0.074	83.1	11.5	3.6	1.9		9	49.6766	39.8112	0.0659	10.4364	44	37.2	2.2	16.6		9	98.5765	1.0806	0.1366	0.1997	88.6	3.4	2.8	5.2		9	99.4	0.1	0.4	0.1	86.9	1.3	9.4	2.4
10	0.2625	99.1829	0.2717	0.2795	4.7	85.2	7.1	3		10	0.1412	91.3127	0.1809	8.3585	2.9	73.9	9.4	13.8		10	0	0	0	100	0	0	0	100		10	0.6	0.2	83.2	16	6.7	2.6	77.8	13
11	0.1567	0.3337	97.1454	2.3558	3.3	7.1	81	8.6		11	0.0915	0.1344	99.5594	0.2006	3.2	6.5	80.7	9.6		11	0	0	0	100	0	0	0	100		11	2.5	0	97.5	0	12.3	0	87.6	0
12	0.1354	0.1971	99.3714	0.2811	3.3	6	87.1	3.7		12	0.0332	0.1475	0.2035	99.61	1.6	3.3	10.5	84.6		12	100	0	0	0	100	0	0	0		12	100	0	0	0	100	0	0	0
13	5.6591	64.6867	3.3179	26.3062	9.9	51.9	13.3	24.9		13	0.055	0.1243	99.7438	0.0685	2	6.1	88.2	3.8		13	0	0	100	0	0	0	100	0		13	100	0	0	0	100	0	0	0
14	0.11	99.1603	0.0726	0.652	2.7	91.1	2	4.2		14	0.0139	99.8217	0.1033	0.061	0.9	91	5.9	2.2		14	100	0	0	0	100	0	0	0		14	0	0	0	100	0	0	0	99.9
15	0.4059	99.3968	0.0562	0.1194	6.8	89.5	1.4	2.3		15	0	100	0	0	0	100	0	0		15	0.3541	0	0	99.6459	2.9	0	0	97.1		15	1.3	0	0	98.7	7	0	0	93
16	94.8943	2.2004	2.3498	0.5154	76.3	11.8	9	3		16	99.8251	0.062	0.1128	0	94.1	3.7	2.3	0		16	100	0	0	0	100	0	0	0		16	0	0	100	0	0.1	0	99.9	0
17	14.5946	1.0528	82.3017	1.9685	21.7	9.4	58	10.9		17	0	0	100	0	0	0	100	0		17	0	100	0	0	0	100	0	0		17	99.3	0	0.7	0	94.4	0	5.6	0
18	99.3546	0.116	0.2501	0.2557	90.2	3.7	3.5	2.6		18	0	100	0	0	0	100	0	0		18	0	100	0	0	0	100	0	0		18	0	100	0	0	0.1	99.9	0	0
19	0.1625	99.3928	0.2347	0.1959	3	89.7	2	5.4		19	99.8165	0.0566	0.1039	0.023	93.4	3.2	2.2	1.2		19	0	100	0	0	0	100	0	0		19	0	0	100	0	0.1	0	99.9	0
20	2.289	0.8405	0.0712	96.7891	8.5	8.4	1.3	81.8		20	0	0	100	0	0	0	100	0		20	0.0803	9.5409	0.9332	89.4456	1.5	31.7	6.1	60.8		20	0	0	100	0	0	0	99.9	0
21	0.2723	98.7922	0.0308	0.8825	2.6	88	0.8	8.5		21	0	100	0	0	0	100	0	0		21	2.1741	1.1452	94.9845	1.6962	7.9	6.3	72.8	13		21	0	0	100	0	0	0	99.9	0
22	0.3337	99.335	0.0544	0.2281	3.5	90.6	1.5	4.4		22	0	99.7945	0	0.2055	0	96.9	0	3.1		22	0.1058	0.0464	99.5972	0.2098	2.5	1.5	89	7		22	0.6	0.2	98.9	0.4	6.3	2.2	89	2.6
23	0.0648	0.3673	0.2513	99.3064	2	2.3	2.3	93.4		23	0	0	100	0	0	0	100	0		23	0.1476	0.0928	0.6861	99.0573	4.9	1.8	14.8	78.5		23	24.9	1.8	73.3	0.1	25.4	12.4	59.7	2.5
24	98.9058	0.1168	0.6794	0.2905	92.7	1.6	2.9	2.8		24	0	100	0	0	0	100	0	0		24	99.021	0.0162	0.2309	0.7202	76.8	0.8	6.4	16.1		24	0.2	97.7	0.5	1.7	5	76.7	11.1	7.2
25	0	100	0	0	0	100	0	0		25	0	0	100	0	0	0	100	0		25	0.9022	0.0391	98.7372	0.3051	17.9	1.9	71.6	8.6		25	0	98	0.1	1.9	1.7	86.9	3.8	7.6
26	0	0	99.9998	0.00019993	0	0	100	0		26	0.057	0.0177	99.8453	0.0673	2.1	1.2	92.2	4.6		26	0.063	0.2661	0.7044	98.9468	3.2	6.9	15	74.9		26	0.1	97.6	0.4	1.9	2.4	81.9	8.1	7.7
27	0	0	100	0	0	0	100	0		27	0.09	0.1348	0.1712	99.5901	5.2	3.4	7.2	84.1		27	0.0679	98.8163	0.1496	0.9213	2.5	74.5	3.7	19.3		27	1.8	1	97.1	0	8.2	24	66.1	1.7
28	0.9439	0.00019993	99.0559	0	8	0	92	0		28	98.6285	0.2512	0.8872	0.2059	82.6	2.3	5.2	9.8		28	0.2667	99.0524	0.0284	0.6247	5.5	84.1	1.6	8.8		28	0.5	98.9	0.6	0.1	8.5	76.5	13	1.9
29	96.5772	0.2703	0.8777	2.2748	84.9	2.3	5.1	7.7		29	99.7762	0.0264	0.0913	0.1009	90.5	1.7	2.8	4.9		29	87.3619	2.1654	2.0211	8.4279	43.6	31.6	5.9	18.8		29	98.6	1.1	0.2	0	66.4	26.5	5	2.1
30	0	0.00019993	99.9998	0	0	0	100	0		30	2.4571	1.6986	3.5854	92.2531	15.2	7.5	9.1	68.2		30	6.6594	82.124	3.6327	7.5669	26.1	47.7	14.1	12.1		30	1	98.9	0	0	21.7	74.8	2.1	1.3
31	0	0	99.9998	0.00019993	0	0	100	0		31	99.583	0.111	0.1048	0.1928	81.5	5.5	3.9	9.1		31	8.0077	1.4655	90.3737	0.1192	15.1	25.1	55.6	4.2		31	99.1	0.7	0.2	0	74.9	19.3	4.4	1.4
32	0	99.9998	0	0.00019993	0	100	0	0		32	0.2208	99.5943	0.1134	0.0641	11.2	80.4	5.5	2.8		32	0.104	98.8617	0.8829	0.1238	4.3	73.9	17.8	4		32	99.2	0.2	0.6	0	80.4	9.5	8.8	1.3
33	97.4873	0.0592	0.1396	2.314	89.6	1.2	1.8	7.4																						33	0.8	0.7	98.4	0.1	22.9	12	62.6	2.5
34	0.00019993	0	99.9998	0	0	0	100	0
35	0	99.9998	0.00019993	0	0	100	0	0
36	99.9998	0	0	0.00019993	100	0	0	0
37	0.3649	0.3079	99.2227	0.092	6	3.7	88	2.3
38	0.2699	1.722	0.2101	97.788	3	9.4	3.8	83.8
39	16.1973	3.7773	78.397	1.621	25.4	12.4	53.5	8.6
40	14.028	0.1487	85.4494	0.3645	28.9	2.7	65	3.5
41	3.405	0.719	95.7674	0.1038	11.9	3.4	82.9	1.9
42	0.3047	0.0204	99.5991	0.0648	3.9	0.7	94	1.4
43	97.0824	0.0424	2.7703	0.0966	87.3	0.9	10.1	1.7
44	99.31	0.0618	0.4732	0.1481	91.9	1.2	3.6	3.4
